# Supplementary material for: Human TRPC5 structures reveal interaction of a xanthine-based TRPC1/4/5 inhibitor with a conserved lipid binding site
Source: Commun Biol. 2020 Nov 23;3:704. doi: 10.1038/s42003-020-01437-8 (PMC7683545; doi:10.1038/s42003-020-01437-8)
Supplement: Supplementary file 4 — Supplementary Data 1 [file 42003_2020_1437_MOESM4_ESM.xlsx]

## Sheet: Figure 4a
WT TRPC5 (EA) N = 3
Time (s)	0 nM			0.32 nM			1.6 nM			8 nM			40 nM			200 nM			1 uM			5 uM
0.7554	1.38838	1.34458	1.33097	1.39439	1.35497	1.34473	1.44002	1.38757	1.39544	1.46611	1.38608	1.39281	1.38506	1.38997	1.38556	1.40874	1.38091	1.33763	1.36209	1.38284	1.35149	1.3833	1.37184	1.32468
5.1074	1.41283	1.33444	1.34529	1.39205	1.38289	1.35204	1.4763	1.36144	1.37228	1.4226	1.39697	1.36899	1.39385	1.39429	1.36382	1.40965	1.39998	1.37953	1.40769	1.40606	1.3897	1.36812	1.33723	1.34448
10.0994	1.35054	1.33119	1.35724	1.37863	1.36275	1.31744	1.4787	1.41146	1.38265	1.43599	1.36702	1.39519	1.40592	1.38831	1.33056	1.39564	1.41237	1.39058	1.4379	1.40081	1.40731	1.42897	1.3707	1.37773
15.0914	1.39278	1.39917	1.3237	1.40217	1.36526	1.3567	1.46335	1.37412	1.38941	1.47007	1.40578	1.38237	1.4289	1.38333	1.32187	1.40546	1.38118	1.35688	1.39322	1.41142	1.35554	1.40153	1.3705	1.36767
20.109	1.40271	1.38166	1.34595	1.37077	1.37409	1.32636	1.44175	1.35107	1.41332	1.43586	1.37104	1.38997	1.38903	1.3326	1.35411	1.3639	1.37367	1.36983	1.41639	1.4173	1.40913	1.40804	1.34735	1.30801
25.101	1.3953	1.35466	1.34736	1.35877	1.36275	1.33503	1.4507	1.38075	1.37967	1.44035	1.36648	1.41848	1.37125	1.38908	1.3284	1.40675	1.38496	1.36851	1.42457	1.37603	1.38273	1.39125	1.35068	1.33268
30.093	1.38229	1.32662	1.32729	1.38775	1.36659	1.34444	1.41906	1.3957	1.37387	1.38847	1.38218	1.37162	1.378	1.38972	1.35685	1.36607	1.37767	1.41432	1.42844	1.41506	1.39951	1.38945	1.36363	1.32882
35.1106	1.39495	1.33271	1.35389	1.40042	1.38796	1.34837	1.43083	1.39211	1.36286	1.41209	1.38652	1.3835	1.38838	1.33245	1.39063	1.38376	1.38519	1.41499	1.40148	1.41972	1.37075	1.33835	1.34376	1.3954
40.1026	1.38574	1.36473	1.3463	1.3521	1.37707	1.32919	1.44123	1.37518	1.371	1.42193	1.37483	1.39415	1.39607	1.36183	1.37353	1.36585	1.38494	1.41262	1.39732	1.41679	1.3747	1.38004	1.33503	1.37226
45.0946	1.3552	1.35599	1.32909	1.3834	1.36517	1.35886	1.47752	1.34085	1.36701	1.39596	1.39011	1.40097	1.39383	1.36621	1.35841	1.40302	1.40239	1.36777	1.38878	1.36601	1.40823	1.36944	1.36966	1.38222
50.0866	1.42534	1.36347	1.3052	1.41274	1.38968	1.35769	1.41785	1.36967	1.39289	1.46811	1.39301	1.37285	1.40549	1.39254	1.37346	1.41275	1.40373	1.36403	1.39668	1.39954	1.35926	1.37171	1.35835	1.34762
55.1042	1.39396	1.35942	1.36211	1.38552	1.34368	1.3148	1.46395	1.3731	1.34663	1.39839	1.39053	1.39163	1.36806	1.36235	1.38695	1.40933	1.39295	1.37339	1.42469	1.37555	1.40375	1.38348	1.41735	1.36638
60.0962	1.08225	1.21606	1.20874	1.0591	1.12422	1.12917	1.1901	1.12345	1.18201	1.08226	1.08077	1.06515	1.27221	1.06931	1.07224	1.33706	1.25367	1.13925	1.38576	1.22356	1.11422	1.40074	1.19693	1.15094
65.1138	1.43233	1.41209	1.39919	1.22847	1.44107	1.41913	1.31723	1.42698	1.40238	1.35621	1.61007	1.51416	1.43826	1.54551	1.58367	1.62603	1.6672	1.59611	1.6271	1.7153	1.69285	1.68691	1.7895	1.81865
70.1058	1.34096	1.34924	1.32777	1.40719	1.42018	1.35951	1.50453	1.44813	1.46395	1.71999	1.67494	1.63208	1.89752	1.96035	1.86403	2.08884	2.08329	2.03382	2.14205	2.14152	2.14943	2.16862	2.19882	2.26601
75.0978	1.40531	1.38939	1.38133	1.4107	1.41427	1.37272	1.49066	1.48949	1.5059	1.74974	1.73957	1.76892	1.92852	1.99895	1.93489	2.13069	2.17258	2.16084	2.27922	2.36428	2.2922	2.36477	2.32515	2.32047
80.0898	1.40796	1.37899	1.37645	1.39873	1.42061	1.39308	1.53742	1.48969	1.49467	1.77967	1.79317	1.8008	1.97508	2.06016	1.99769	2.12711	2.18868	2.16841	2.26871	2.39667	2.36317	2.40009	2.39186	2.39305
85.1074	1.42687	1.4005	1.34743	1.42216	1.43202	1.34377	1.52683	1.47428	1.49361	1.88748	1.77238	1.76333	1.976	2.0682	2.01326	2.16763	2.18952	2.10451	2.30599	2.42054	2.28092	2.45008	2.41873	2.41471
90.0994	1.39795	1.35654	1.35187	1.4305	1.40431	1.37313	1.551	1.44551	1.51779	1.8333	1.79069	1.8423	2.00125	2.01242	2.02561	2.14827	2.13536	2.14235	2.2805	2.38672	2.37224	2.49355	2.42807	2.47549
95.0914	1.38901	1.35297	1.37819	1.39578	1.38418	1.42291	1.52682	1.48352	1.49757	1.84885	1.86127	1.83731	1.97359	2.01881	1.98591	2.12705	2.15934	2.098	2.34587	2.27666	2.37609	2.48227	2.4777	2.452
100.109	1.4207	1.36004	1.35103	1.37657	1.4207	1.35477	1.5771	1.47424	1.48476	1.89763	1.77994	1.83625	2.0171	1.9979	1.97525	2.05264	2.11243	2.08797	2.36018	2.38449	2.31888	2.47677	2.46714	2.41258
105.101	1.37698	1.3754	1.34382	1.40037	1.37892	1.37986	1.48186	1.45176	1.47339	1.85227	1.82161	1.76646	2.0181	2.02689	1.98514	2.16024	2.0994	2.03502	2.30822	2.3284	2.24216	2.49488	2.48028	2.47535
110.119	1.43447	1.37176	1.33232	1.46087	1.43048	1.38819	1.52324	1.45807	1.46619	1.86488	1.81678	1.7794	2.03966	2.03958	1.9238	2.10118	2.1449	2.08115	2.2916	2.28238	2.27966	2.46782	2.50566	2.45512
115.111	1.40724	1.37244	1.37587	1.41266	1.36628	1.35529	1.51892	1.49528	1.51364	1.84126	1.80263	1.82885	1.96146	1.96883	1.98213	2.16042	2.06953	2.06754	2.28114	2.35671	2.27913	2.46927	2.41986	2.45757
120.103	1.37382	1.37864	1.38619	1.40161	1.40764	1.33612	1.50078	1.50824	1.46551	1.79728	1.78561	1.76577	1.94016	2.02825	1.98166	2.18856	2.03285	1.99977	2.28822	2.32446	2.19569	2.51986	2.5628	2.43453
125.095	1.36289	1.36593	1.34752	1.42344	1.41391	1.34274	1.50713	1.46475	1.46428	1.86161	1.7781	1.79084	1.99136	2.02877	1.95599	2.1025	2.08178	2.07842	2.30618	2.28111	2.23915	2.48854	2.45378	2.36079
130.087	1.39385	1.38281	1.3471	1.42971	1.43048	1.35693	1.5148	1.48487	1.47276	1.7889	1.77602	1.80174	1.99758	2.01231	1.98053	2.17576	2.09926	2.02777	2.25394	2.25939	2.23385	2.47173	2.47491	2.40817
135.104	1.39543	1.35568	1.34548	1.44674	1.43696	1.36441	1.50199	1.45868	1.46951	1.84	1.77103	1.77941	1.99172	2.00279	1.98245	2.1996	2.08745	2.02067	2.29138	2.26983	2.2213	2.46227	2.48042	2.39233
140.096	1.37719	1.34788	1.34085	1.44071	1.42056	1.37058	1.49295	1.47802	1.45347	1.82001	1.81845	1.79751	2.01278	2.00786	1.95102	2.11355	2.11248	2.0013	2.26914	2.32424	2.24935	2.46198	2.46141	2.32626
145.114	1.36169	1.36798	1.35195	1.45008	1.3925	1.34903	1.47331	1.45635	1.46479	1.86677	1.86223	1.78491	1.96136	1.95119	2.01455	2.11616	2.07069	2.03014	2.33191	2.23481	2.21859	2.45046	2.42548	2.34624
150.106	1.39805	1.40114	1.3581	1.42041	1.42909	1.31344	1.49777	1.51236	1.49572	1.83337	1.8208	1.73754	2.00771	2.09422	1.9747	2.20726	2.06887	2.02346	2.31075	2.25728	2.23791	2.50076	2.4964	2.3874
155.098	1.39678	1.36424	1.35331	1.44485	1.40313	1.37878	1.50933	1.49231	1.50166	1.86432	1.8056	1.80824	2.07802	1.98263	2.01087	2.10435	2.16688	2.08428	2.23936	2.32473	2.21302	2.48434	2.40395	2.34562
160.115	1.37881	1.35795	1.41427	1.41276	1.42083	1.40068	1.51561	1.4502	1.4892	1.89476	1.81623	1.76749	2.04103	1.96799	1.96809	2.18512	2.07828	2.11751	2.30982	2.27066	2.26718	2.51239	2.41478	2.39082
165.107	1.38281	1.36413	1.37671	1.36213	1.40423	1.36979	1.51397	1.4919	1.47051	1.84981	1.77959	1.83465	2.04201	2.0225	2.00835	2.23166	2.0844	2.07347	2.23349	2.29369	2.28108	2.51118	2.38995	2.38598
170.099	1.44108	1.35743	1.36736	1.45501	1.38793	1.36199	1.5488	1.45247	1.45028	1.86653	1.78736	1.81008	2.06569	2.04258	1.98304	2.15374	2.06639	2.11772	2.26406	2.20806	2.23133	2.49212	2.3242	2.36138
175.091	1.39677	1.37909	1.35183	1.3872	1.37504	1.3934	1.50631	1.5084	1.46511	1.86326	1.82173	1.80005	2.03833	2.04807	1.9871	2.23133	2.18619	2.07476	2.25878	2.30213	2.1754	2.45019	2.48573	2.38092
180.083	1.35827	1.34488	1.37844	1.44386	1.38615	1.35496	1.53643	1.51593	1.46693	1.85423	1.83991	1.79643	2.10873	1.99588	2.00586	2.22762	2.10623	2.10926	2.35873	2.26542	2.16184	2.43216	2.41047	2.3272
185.101	1.38378	1.38196	1.35974	1.4209	1.4145	1.39585	1.53796	1.46886	1.47739	1.86598	1.81155	1.83729	2.11401	2.06134	2.07561	2.13489	2.12701	2.05312	2.25081	2.28021	2.26809	2.43138	2.40893	2.38177
190.093	1.41163	1.35328	1.3785	1.43454	1.41424	1.35052	1.5327	1.4714	1.45457	1.89491	1.82105	1.78471	2.01599	2.04518	2.04278	2.17623	2.15045	2.06052	2.30861	2.26128	2.18289	2.48581	2.3746	2.355
195.085	1.37328	1.34006	1.35477	1.40335	1.40955	1.38882	1.4827	1.45834	1.46321	1.84966	1.85486	1.76172	2.09452	2.11824	1.99364	2.22871	2.14753	2.10863	2.28144	2.28223	2.22275	2.40311	2.40576	2.38327
200.103	1.37012	1.38384	1.37286	1.43459	1.34981	1.36864	1.50582	1.48385	1.46252	1.86731	1.83672	1.78032	2.13352	2.03265	2.0015	2.17865	2.15877	2.07993	2.22451	2.23227	2.24662	2.45156	2.42353	2.32648
205.095	1.39455	1.35085	1.38594	1.4387	1.38793	1.39952	1.49214	1.48049	1.45178	1.85778	1.81747	1.78323	2.11528	2.04121	2.04304	2.22124	2.18758	2.12162	2.25021	2.25652	2.25056	2.44098	2.37058	2.40064
210.087	1.37779	1.33745	1.35673	1.39131	1.3858	1.37458	1.50272	1.45598	1.48365	1.87216	1.79307	1.78849	2.08025	2.08521	2.06178	2.22976	2.13957	2.09075	2.33498	2.29068	2.22071	2.39264	2.38331	2.32085
215.104	1.40725	1.3598	1.36302	1.45072	1.38167	1.31625	1.55908	1.48901	1.52496	1.9239	1.77339	1.82448	2.09258	2.10534	2.04404	2.16932	2.17725	2.11436	2.3088	2.24107	2.177	2.41724	2.47446	2.27922
220.096	1.35161	1.38515	1.35254	1.43419	1.41146	1.38481	1.48934	1.48159	1.47746	1.82412	1.79962	1.81644	2.18422	2.13417	2.03212	2.15998	2.1563	2.09692	2.24027	2.30894	2.23196	2.49062	2.41894	2.34649
225.088	1.40526	1.34555	1.38839	1.38937	1.38066	1.37501	1.52457	1.50758	1.46177	1.88416	1.80998	1.78811	2.08257	2.10692	2.01198	2.25078	2.09129	2.05886	2.32042	2.21584	2.23335	2.40854	2.36116	2.33779
230.106	1.40017	1.38202	1.35711	1.39322	1.37431	1.35512	1.53964	1.48545	1.45989	1.90819	1.79305	1.7856	2.06356	2.06327	2.05092	2.20535	2.15376	2.0807	2.31653	2.26686	2.18081	2.36894	2.39084	2.35734
235.098	1.35466	1.35655	1.3587	1.42272	1.38978	1.39987	1.54384	1.43779	1.48568	1.92996	1.829	1.7776	2.11255	2.08632	2.04859	2.20773	2.19665	2.1156	2.24912	2.2259	2.25314	2.44099	2.45534	2.29401
240.09	1.40077	1.36994	1.34005	1.39988	1.38867	1.38984	1.52122	1.46534	1.46545	1.91495	1.85828	1.8107	2.08995	2.01959	2.03435	2.22564	2.16455	2.08678	2.29094	2.25938	2.21003	2.33239	2.38962	2.38994
245.082	1.37753	1.38767	1.39548	1.41382	1.3532	1.39016	1.51878	1.46673	1.4696	1.87493	1.84634	1.82127	2.12804	2.1039	2.04349	2.19317	2.17686	2.10676	2.28422	2.23467	2.21019	2.40749	2.45047	2.36792
250.099	1.37153	1.33675	1.38491	1.35165	1.40497	1.35166	1.53608	1.47805	1.45682	1.87008	1.7913	1.78572	2.07113	2.09643	2.01977	2.23194	2.17935	2.10793	2.32069	2.2737	2.24082	2.45997	2.39203	2.37932
255.117	1.39075	1.35401	1.37547	1.4275	1.42924	1.32554	1.51784	1.47216	1.48978	1.88436	1.8087	1.83618	2.10318	2.05198	2.04853	2.21186	2.17249	2.09597	2.31509	2.26764	2.24503	2.4995	2.43207	2.3207
260.109	1.3615	1.36841	1.39764	1.42604	1.37313	1.37778	1.53252	1.47625	1.51716	1.90091	1.77697	1.79565	2.0763	2.04628	2.04768	2.22666	2.13985	2.06489	2.25639	2.29195	2.23127	2.39942	2.36371	2.31093
265.101	1.37978	1.39042	1.33782	1.42658	1.41742	1.36399	1.52091	1.50244	1.44459	1.90939	1.75582	1.7931	2.13748	2.09839	2.06152	2.21177	2.18256	2.07296	2.32666	2.25668	2.20252	2.38685	2.40114	2.31296
270.093	1.39929	1.36924	1.34512	1.42854	1.39007	1.3917	1.50999	1.49497	1.45596	1.89357	1.80911	1.82339	2.13508	2.09798	2.0977	2.2264	2.14317	2.06874	2.29632	2.2316	2.28037	2.40656	2.40175	2.30758
275.085	1.38105	1.35122	1.37639	1.44059	1.3706	1.36504	1.53086	1.49449	1.48369	1.89823	1.80467	1.83699	2.11235	2.1116	2.04898	2.21175	2.18369	2.07477	2.28209	2.21296	2.26137	2.43033	2.38865	2.30262
280.103	1.40824	1.35714	1.3819	1.40295	1.37249	1.37568	1.52308	1.46159	1.46734	1.88404	1.83498	1.82221	2.10978	2.13883	2.04744	2.24628	2.22462	2.09223	2.32525	2.30463	2.22011	2.42034	2.39638	2.32868
285.095	1.38371	1.35508	1.33137	1.40018	1.38931	1.36402	1.55295	1.48814	1.50293	1.94045	1.80557	1.79296	2.14214	2.05028	2.05147	2.23034	2.18031	2.1638	2.26421	2.18877	2.24599	2.33241	2.41021	2.30845
290.087	1.40555	1.36969	1.37113	1.40895	1.39467	1.3561	1.53287	1.4748	1.46237	1.87864	1.77779	1.82206	2.11434	2.06731	2.08236	2.17779	2.21189	2.05372	2.20189	2.27177	2.19733	2.35506	2.441	2.34423
295.079	1.37076	1.35728	1.35997	1.41312	1.39189	1.3824	1.54016	1.43093	1.47148	1.9002	1.80964	1.76021	2.1393	2.07666	2.09219	2.20184	2.1492	2.15367	2.25449	2.30037	2.25453	2.43517	2.38151	2.28813
300.096	1.3733	1.36156	1.36979	1.44338	1.39348	1.354	1.47439	1.43727	1.47284	1.88263	1.78289	1.79069	2.07674	2.05039	2.05959	2.22037	2.15391	2.09172	2.22559	2.16817	2.22565	2.38096	2.35607	2.2676

## Sheet: Figure 4b
WT TRPC5 (AM237) N = 3
Time (s)	0 nM			0.32 nM			1.6 nM			8 nM			40 nM			200 nM			1 uM			5 uM
0.7644	1.39628	1.4084	1.36016	1.42001	1.4083	1.3994	1.37283	1.41032	1.38742	1.43524	1.44425	1.40656	1.44367	1.42363	1.36403	1.4857	1.46094	1.33535	1.40044	1.44546	1.27241	1.35425	1.42127	1.36286
5.0908	1.4014	1.42258	1.35834	1.40657	1.40947	1.37394	1.40395	1.444	1.39266	1.47608	1.44043	1.39042	1.42777	1.42078	1.38272	1.42127	1.4342	1.37992	1.41037	1.43599	1.28171	1.3349	1.40739	1.38069
10.0828	1.39253	1.40577	1.36845	1.42947	1.42802	1.36247	1.42388	1.4052	1.40015	1.42181	1.40553	1.36459	1.42607	1.37154	1.39701	1.45612	1.46724	1.37436	1.41807	1.40667	1.28413	1.38683	1.38517	1.37173
15.0748	1.41384	1.41917	1.35224	1.42594	1.40698	1.39252	1.43776	1.44843	1.4106	1.4533	1.46336	1.39922	1.44439	1.39414	1.41147	1.46777	1.41929	1.35983	1.42357	1.43726	1.32136	1.32542	1.40041	1.34947
20.0924	1.4041	1.39264	1.35506	1.42851	1.43268	1.3878	1.4115	1.40641	1.40424	1.44895	1.43275	1.38985	1.46923	1.402	1.37123	1.4547	1.47968	1.37068	1.44365	1.43482	1.27676	1.37356	1.38939	1.39301
25.0844	1.39677	1.39526	1.36167	1.43951	1.426	1.41956	1.42278	1.4349	1.40005	1.44264	1.44376	1.41353	1.41146	1.3988	1.39904	1.43864	1.45717	1.34524	1.47869	1.43903	1.25611	1.3335	1.39317	1.39211
30.102	1.38235	1.38627	1.37062	1.4329	1.40454	1.38711	1.38472	1.47164	1.37253	1.43153	1.44354	1.37613	1.48638	1.43164	1.4268	1.50084	1.45991	1.36838	1.42757	1.4286	1.29592	1.35722	1.39966	1.37247
35.094	1.40657	1.36799	1.40301	1.44948	1.4366	1.38171	1.41142	1.44579	1.40025	1.41929	1.45703	1.41688	1.44617	1.41981	1.40859	1.46763	1.43312	1.35945	1.42814	1.44023	1.30767	1.39396	1.40208	1.38636
40.086	1.41909	1.39672	1.35294	1.41926	1.41281	1.43452	1.42206	1.45452	1.41183	1.40521	1.42335	1.40823	1.44661	1.43132	1.3936	1.43466	1.45323	1.32958	1.43031	1.40879	1.28125	1.3385	1.37755	1.40097
45.078	1.43222	1.38825	1.37171	1.4283	1.43832	1.36885	1.45794	1.41725	1.40243	1.40863	1.43202	1.40077	1.42473	1.46198	1.38311	1.468	1.41316	1.33729	1.44792	1.4187	1.30348	1.36457	1.36489	1.3586
50.0956	1.38789	1.38521	1.36198	1.43816	1.39078	1.38943	1.44832	1.4181	1.36668	1.42614	1.44965	1.37783	1.43895	1.433	1.40771	1.46205	1.41901	1.38379	1.42337	1.43062	1.2553	1.33787	1.34877	1.38063
55.0876	1.43153	1.41026	1.36488	1.43378	1.40436	1.39772	1.43242	1.43251	1.409	1.42908	1.43471	1.40099	1.46503	1.44444	1.39883	1.44483	1.45788	1.33616	1.45294	1.42853	1.27782	1.36736	1.40559	1.38366
60.0796	1.22897	1.28716	1.23599	1.27199	1.21042	1.20967	1.28534	1.19817	1.21003	1.22399	1.21377	1.1699	1.29524	1.24287	1.24971	1.42887	1.18726	1.16993	1.40759	1.19657	1.15254	1.37774	1.10491	1.14141
65.0972	1.49882	1.4549	1.45767	1.30411	1.57347	1.5211	1.34395	1.54425	1.47283	1.27112	1.5495	1.44872	1.32844	1.32423	1.30384	1.33232	1.36858	1.30989	1.41318	1.40065	1.27754	1.34435	1.3427	1.38774
70.0892	1.37828	1.42823	1.36645	1.44559	1.41935	1.39829	1.41112	1.45688	1.41088	1.43646	1.46937	1.433	1.5352	1.47974	1.46392	1.62766	1.60357	1.50335	1.72228	1.70029	1.44708	1.58252	1.62462	1.61755
75.0812	1.42552	1.40359	1.37201	1.41182	1.40915	1.43542	1.45928	1.48679	1.41504	1.43525	1.46887	1.45404	1.62345	1.53518	1.52601	1.73236	1.70377	1.59382	1.7766	1.7425	1.50413	1.69049	1.68715	1.67952
80.0988	1.39421	1.42309	1.36642	1.44481	1.44654	1.40308	1.43441	1.48637	1.44209	1.45746	1.46525	1.47517	1.62456	1.53106	1.57981	1.78071	1.75751	1.65166	1.86853	1.77163	1.51293	1.6886	1.72432	1.68232
85.0908	1.42279	1.40054	1.36268	1.43519	1.43816	1.41198	1.45008	1.48939	1.38232	1.49233	1.50572	1.50983	1.62344	1.6279	1.64625	1.78128	1.7813	1.63553	1.86819	1.82281	1.56336	1.66546	1.73848	1.74155
90.0828	1.40638	1.46325	1.36809	1.42041	1.41961	1.42148	1.44662	1.46542	1.40595	1.53801	1.50368	1.50786	1.65018	1.65692	1.65323	1.84616	1.81485	1.71928	1.92854	1.89392	1.57481	1.67047	1.77279	1.77991
95.0748	1.40791	1.39146	1.39161	1.42538	1.43573	1.39863	1.40726	1.45902	1.42373	1.503	1.51807	1.47459	1.67752	1.61257	1.62749	1.85957	1.83538	1.75302	1.89929	1.86882	1.5805	1.69623	1.75315	1.75823
100.092	1.43942	1.44112	1.38663	1.49592	1.43108	1.42434	1.45862	1.4686	1.4502	1.53659	1.5411	1.47535	1.6437	1.66682	1.64829	1.79928	1.83714	1.72444	1.92311	1.86842	1.61475	1.7103	1.74605	1.75251
105.084	1.40687	1.42861	1.36227	1.47452	1.40266	1.40745	1.43458	1.44522	1.42015	1.53751	1.5024	1.45893	1.74424	1.6568	1.65452	1.84201	1.87972	1.72932	1.91057	1.8923	1.61234	1.70856	1.79821	1.77393
110.102	1.42012	1.40718	1.39221	1.46179	1.39653	1.39692	1.43735	1.45999	1.41092	1.53978	1.57416	1.48685	1.72315	1.7398	1.63928	1.92209	1.89788	1.74556	1.9578	1.9302	1.63529	1.72739	1.77422	1.77464
115.094	1.4147	1.38721	1.34293	1.40945	1.45807	1.40676	1.46309	1.47877	1.40872	1.57141	1.56247	1.51341	1.74777	1.71422	1.66208	1.86809	1.85654	1.72189	1.95926	1.94105	1.61325	1.70765	1.77552	1.7727
120.086	1.4322	1.38346	1.3334	1.41188	1.43158	1.4082	1.45712	1.44937	1.42074	1.54368	1.54963	1.52838	1.82889	1.74556	1.70983	1.90818	1.8533	1.73721	1.92549	1.93794	1.65259	1.69005	1.73858	1.75279
125.078	1.391	1.39341	1.3745	1.46306	1.41942	1.42134	1.42272	1.44262	1.41707	1.56384	1.57538	1.5091	1.77121	1.75432	1.71998	1.95036	1.93044	1.75017	2.02715	1.91248	1.62937	1.68619	1.7969	1.80766
130.096	1.42991	1.39002	1.35198	1.40661	1.46056	1.4103	1.42976	1.47608	1.43936	1.60075	1.58111	1.52295	1.78596	1.73875	1.71376	1.92709	1.87093	1.77221	1.96933	1.93471	1.62038	1.65071	1.74128	1.79857
135.088	1.41893	1.39705	1.34115	1.42744	1.44905	1.41857	1.4082	1.48293	1.43074	1.58659	1.57503	1.54698	1.76081	1.7333	1.70305	1.94363	1.8845	1.76397	1.96933	1.97143	1.66603	1.69007	1.7568	1.78991
140.08	1.44424	1.37185	1.36634	1.40876	1.41821	1.39891	1.41847	1.44967	1.44644	1.63881	1.57231	1.55434	1.75656	1.74632	1.71378	1.94055	1.89592	1.76952	1.91886	1.93721	1.64018	1.64051	1.76294	1.81089
145.072	1.42325	1.38512	1.36288	1.42047	1.4505	1.41147	1.43925	1.46171	1.46758	1.61745	1.5743	1.53825	1.78505	1.76343	1.7058	1.94734	1.92654	1.7929	1.96645	1.95218	1.65746	1.65162	1.7926	1.7898
150.064	1.42163	1.36367	1.36553	1.40494	1.42216	1.37877	1.42743	1.42595	1.40137	1.58086	1.57259	1.54033	1.80688	1.75937	1.74189	1.93948	1.87806	1.77613	1.99909	1.91301	1.65519	1.70607	1.81327	1.80595
155.081	1.43552	1.39132	1.37916	1.44487	1.46674	1.43207	1.44961	1.45364	1.43271	1.61128	1.59193	1.54166	1.76575	1.7444	1.73394	1.915	1.89927	1.80717	1.94393	1.9252	1.65167	1.67378	1.78016	1.82192
160.099	1.40995	1.38881	1.38346	1.40395	1.38949	1.38401	1.42242	1.46021	1.44008	1.66151	1.61951	1.59365	1.76652	1.75779	1.7729	1.95374	1.97309	1.7992	1.98012	1.95724	1.65046	1.69586	1.75187	1.81342
165.091	1.4022	1.37425	1.40425	1.41393	1.42689	1.39612	1.40908	1.45952	1.43282	1.65992	1.61684	1.55036	1.80472	1.78437	1.75086	1.92645	1.91511	1.74212	1.98064	1.95351	1.66415	1.66649	1.78546	1.8035
170.083	1.41681	1.34824	1.37851	1.41176	1.43004	1.39979	1.41764	1.41945	1.42965	1.70744	1.58647	1.56016	1.81766	1.74383	1.74615	1.9052	1.95493	1.77015	1.96371	1.96964	1.6693	1.6746	1.79009	1.79019
175.075	1.45652	1.41553	1.39292	1.48584	1.41597	1.40504	1.43027	1.4299	1.40901	1.68717	1.6006	1.57077	1.77385	1.73686	1.72628	1.99326	1.90041	1.73907	1.95454	1.95217	1.70346	1.64382	1.73981	1.7978
180.092	1.41564	1.41785	1.37635	1.45109	1.43708	1.38067	1.44213	1.4435	1.44271	1.6383	1.59576	1.55668	1.82341	1.74686	1.72964	1.92926	1.94653	1.80551	2.0112	1.97918	1.65722	1.63854	1.77499	1.84651
185.084	1.42259	1.36243	1.3993	1.38888	1.45077	1.42714	1.45426	1.44951	1.41743	1.6514	1.60435	1.58136	1.77336	1.74573	1.76088	1.97354	1.92023	1.79256	1.95671	1.96236	1.65374	1.64691	1.71752	1.78637
190.076	1.41427	1.38971	1.36819	1.44946	1.4383	1.40679	1.4726	1.40582	1.46694	1.65206	1.61919	1.61106	1.87115	1.76392	1.77533	1.90644	1.92548	1.72003	1.97319	1.91706	1.65945	1.65074	1.79873	1.81364
195.068	1.41761	1.38677	1.35528	1.42113	1.43694	1.44238	1.42259	1.44706	1.42605	1.69599	1.62572	1.58719	1.82366	1.82261	1.75296	1.93625	1.93855	1.76957	1.95706	1.9671	1.65234	1.6363	1.76266	1.76925
200.06	1.3846	1.40347	1.40061	1.41761	1.39538	1.39801	1.44848	1.46185	1.43226	1.64557	1.60985	1.60413	1.82295	1.77426	1.73968	1.96572	1.9001	1.79862	1.92898	1.98378	1.63925	1.61359	1.75314	1.78388
205.078	1.4121	1.39708	1.38433	1.41443	1.41996	1.41395	1.41731	1.48589	1.43556	1.71384	1.59898	1.57445	1.83317	1.76125	1.7305	1.95948	1.89979	1.75753	1.92336	1.92411	1.6747	1.6114	1.71676	1.78571
210.07	1.39746	1.41769	1.32716	1.43686	1.423	1.42121	1.44771	1.47605	1.41257	1.66401	1.69138	1.57483	1.82527	1.78124	1.73874	1.91674	1.93176	1.76015	1.97285	1.94024	1.64872	1.59419	1.80437	1.82338
215.062	1.46714	1.38838	1.36719	1.41263	1.43409	1.40583	1.44357	1.40754	1.43126	1.65142	1.67016	1.57822	1.80106	1.77173	1.71774	1.96778	1.93533	1.73805	1.97962	1.98798	1.65607	1.62915	1.74599	1.78607
220.08	1.39002	1.41725	1.39495	1.43931	1.46481	1.41761	1.45505	1.44822	1.43338	1.66903	1.60393	1.59044	1.82923	1.81101	1.67581	1.91533	1.91523	1.76259	1.97026	1.95111	1.60985	1.59767	1.72843	1.82344
225.097	1.43531	1.38907	1.3353	1.42905	1.4459	1.3974	1.41635	1.45318	1.41484	1.699	1.67483	1.61332	1.82271	1.7858	1.76386	1.93839	1.91647	1.79218	1.99573	1.97666	1.66303	1.59619	1.79333	1.80926
230.089	1.38474	1.444	1.36986	1.3802	1.38578	1.37038	1.42033	1.47323	1.3874	1.6983	1.66085	1.61522	1.79185	1.80012	1.74162	1.91488	1.95609	1.77018	1.91478	1.91153	1.64453	1.64708	1.74088	1.81782
235.081	1.39776	1.42012	1.36929	1.4112	1.44814	1.39999	1.43084	1.4435	1.44037	1.71063	1.64795	1.60823	1.80413	1.76174	1.7864	1.96272	1.93425	1.77199	1.96349	1.9316	1.66657	1.59991	1.75796	1.76713
240.073	1.41741	1.39394	1.38407	1.44707	1.45255	1.40828	1.41162	1.44253	1.41507	1.67959	1.63321	1.62021	1.84194	1.76804	1.74301	1.95725	1.92924	1.77253	1.97523	2.02232	1.66208	1.61606	1.71424	1.78698
245.091	1.42879	1.41661	1.36849	1.38145	1.426	1.39975	1.44133	1.4399	1.41253	1.6483	1.6512	1.63003	1.85485	1.72814	1.75838	1.95358	1.90303	1.76438	1.93722	1.90485	1.65225	1.5965	1.79397	1.82662
250.083	1.3915	1.40157	1.37018	1.46029	1.44877	1.38271	1.44904	1.49087	1.40338	1.71923	1.6108	1.59099	1.83495	1.75904	1.76537	1.91608	1.95616	1.75972	1.93684	1.95518	1.63212	1.61408	1.77288	1.82632
255.075	1.40393	1.44765	1.37137	1.45023	1.4409	1.39899	1.40997	1.46731	1.4182	1.68573	1.6564	1.61989	1.81976	1.78042	1.75301	1.90269	1.96556	1.75863	1.9582	1.93523	1.65864	1.58165	1.73215	1.78613
260.067	1.40463	1.38944	1.35691	1.43277	1.44882	1.42828	1.47196	1.46735	1.43227	1.7121	1.67586	1.64478	1.83241	1.77444	1.71903	1.945	1.89611	1.77261	1.93862	1.92992	1.63108	1.59803	1.72143	1.76657
265.084	1.39905	1.41145	1.3664	1.38996	1.46453	1.42778	1.43755	1.44272	1.41061	1.72886	1.70278	1.57753	1.80327	1.767	1.72868	1.92609	1.91751	1.78958	1.87387	1.94633	1.66356	1.64846	1.7491	1.78127
270.102	1.4078	1.39748	1.38682	1.46633	1.42262	1.40624	1.44023	1.4482	1.39219	1.70293	1.62038	1.60073	1.86911	1.80993	1.72653	1.9319	1.88376	1.77826	1.87659	1.91726	1.63573	1.59316	1.74815	1.75171
275.094	1.40647	1.39545	1.41237	1.44478	1.41345	1.411	1.3909	1.49444	1.42937	1.68135	1.72888	1.62985	1.84573	1.73928	1.7221	1.97199	1.85754	1.74464	1.91516	1.90318	1.65155	1.60461	1.71637	1.80953
280.086	1.41168	1.39881	1.41334	1.41104	1.39673	1.40913	1.45751	1.43311	1.42243	1.76213	1.66948	1.63489	1.81388	1.78832	1.77364	1.89752	1.92719	1.74839	1.91553	1.92332	1.61874	1.60618	1.71706	1.7827
285.078	1.44251	1.374	1.3654	1.42743	1.42962	1.40267	1.40943	1.45084	1.43663	1.73643	1.64464	1.62155	1.81443	1.798	1.7497	1.91217	1.87746	1.76286	1.9354	1.94901	1.62398	1.58636	1.71327	1.76382
290.096	1.41256	1.41366	1.35137	1.40843	1.42655	1.42556	1.41974	1.46118	1.4209	1.67965	1.70804	1.64499	1.84024	1.72761	1.69431	1.87477	1.85317	1.73225	1.87902	1.92291	1.6371	1.58819	1.70198	1.74315
295.088	1.39663	1.42809	1.36505	1.43308	1.41792	1.39448	1.417	1.42439	1.42844	1.70908	1.63709	1.61646	1.86543	1.77779	1.73858	1.9446	1.8837	1.77334	1.89829	1.95671	1.61767	1.56377	1.71425	1.77049
300.08	1.36086	1.38515	1.37545	1.42078	1.44637	1.41529	1.43145	1.42869	1.44516	1.79572	1.64526	1.61409	1.87117	1.76427	1.79443	1.90579	1.93397	1.80626	1.93345	1.90727	1.62969	1.59529	1.71307	1.75125

## Sheet: Figure 4c
Wildtype TRPC5 n = 3
Compound [M]	EA			AM237
0	0	0	0	0	0	0
3.2e-10	3.82896	0.213646	1.27641	2.96049	2.4656	1.62102
1.6e-09	44.5731	13.748	7.62016	17.5539	7.0147	3.89324
8e-09	70.5696	49.6085	42.2382	42.5548	33.5564	72.7163
4e-08	75.4644	66.6262	69.4237	84.2907	44.6037	110.824
2e-07	83.9001	74.9098	76.2637	107.31	91.0189	136.225
1e-06	73.9345	84.0957	84.6647	102.35	93.6272	137.594
5e-06	100	100	100	100	100	100

## Sheet: Figure 4c raw data
WT TRPC5
Englerin A																												Data from 4a
N = 1										N = 2																		N = 3
Time (s)	0 nM	0.32 nM	1.6 nM	8 nM	40 nM	200 nM	1 uM	5 uM		Time (s)	0 nM		0.32 nM		1.6 nM		8 nM		40 nM		200 nM		1 uM		5 uM			Time (s)	0 nM			0.32 nM			1.6 nM			8 nM			40 nM			200 nM			1 uM
3.665	1.09985	1.1162	1.1258	1.16691	1.17314	1.1928	1.12673	1.1539		0.728	1.76487	1.51672	1.71132	1.6689	1.77858	1.69073	1.6861	1.69516	1.80149	1.73209	1.77481	1.69005	1.78415	1.68545	1.65203	1.56654		0.7554	1.38838	1.34458	1.33097	1.39439	1.35497	1.34473	1.44002	1.38757	1.39544	1.46611	1.38608	1.39281	1.38506	1.38997	1.38556	1.40874	1.38091	1.33763	1.36209	1.38284	1.35149
8.0426	1.11463	1.08898	1.15911	1.17505	1.15094	1.15689	1.11751	1.15819		5.1312	1.70488	1.58194	1.69855	1.66028	1.71744	1.67773	1.70669	1.71004	1.77278	1.65507	1.78022	1.70525	1.78313	1.69344	1.74514	1.55692		5.1074	1.41283	1.33444	1.34529	1.39205	1.38289	1.35204	1.4763	1.36144	1.37228	1.4226	1.39697	1.36899	1.39385	1.39429	1.36382	1.40965	1.39998	1.37953	1.40769	1.40606	1.3897
13.0346	1.09428	1.12335	1.13696	1.16818	1.14509	1.18496	1.11264	1.13122		10.0976	1.63147	1.60583	1.74473	1.63795	1.80607	1.66825	1.7138	1.68082	1.82412	1.64026	1.74511	1.67322	1.82351	1.65589	1.73224	1.5658		10.0994	1.35054	1.33119	1.35724	1.37863	1.36275	1.31744	1.4787	1.41146	1.38265	1.43599	1.36702	1.39519	1.40592	1.38831	1.33056	1.39564	1.41237	1.39058	1.4379	1.40081	1.40731
18.0266	1.11346	1.09329	1.14085	1.1622	1.13993	1.18552	1.14784	1.14948		15.1152	1.69974	1.52833	1.71946	1.671	1.72965	1.70199	1.71912	1.69869	1.8377	1.69865	1.71039	1.72058	1.81453	1.6327	1.72095	1.51526		15.0914	1.39278	1.39917	1.3237	1.40217	1.36526	1.3567	1.46335	1.37412	1.38941	1.47007	1.40578	1.38237	1.4289	1.38333	1.32187	1.40546	1.38118	1.35688	1.39322	1.41142	1.35554
23.0186	1.078	1.10434	1.12112	1.14315	1.13849	1.1862	1.10282	1.14406		20.1328	1.67103	1.54623	1.71993	1.66111	1.7409	1.66373	1.7171	1.76361	1.81806	1.67025	1.70577	1.72601	1.75669	1.65195	1.70335	1.56191		20.109	1.40271	1.38166	1.34595	1.37077	1.37409	1.32636	1.44175	1.35107	1.41332	1.43586	1.37104	1.38997	1.38903	1.3326	1.35411	1.3639	1.37367	1.36983	1.41639	1.4173	1.40913
28.049	1.09475	1.14382	1.13082	1.1569	1.14408	1.18147	1.11455	1.16483		25.0992	1.71716	1.62074	1.77827	1.60272	1.72322	1.6942	1.70782	1.70199	1.75226	1.68544	1.68825	1.69825	1.77183	1.69848	1.68204	1.55652		25.101	1.3953	1.35466	1.34736	1.35877	1.36275	1.33503	1.4507	1.38075	1.37967	1.44035	1.36648	1.41848	1.37125	1.38908	1.3284	1.40675	1.38496	1.36851	1.42457	1.37603	1.38273
33.0282	1.08315	1.13087	1.12086	1.14249	1.15692	1.1645	1.1091	1.14894		30.1168	1.71958	1.56965	1.71084	1.66904	1.74193	1.6619	1.72944	1.69553	1.77564	1.69313	1.74774	1.71244	1.76048	1.64871	1.7103	1.56514		30.093	1.38229	1.32662	1.32729	1.38775	1.36659	1.34444	1.41906	1.3957	1.37387	1.38847	1.38218	1.37162	1.378	1.38972	1.35685	1.36607	1.37767	1.41432	1.42844	1.41506	1.39951
38.0202	1.06113	1.08709	1.11265	1.15966	1.15673	1.18232	1.11288	1.13924		35.1344	1.69553	1.59001	1.69667	1.65394	1.74621	1.68108	1.66692	1.73075	1.78143	1.691	1.71697	1.70419	1.75971	1.69696	1.69126	1.58052		35.1106	1.39495	1.33271	1.35389	1.40042	1.38796	1.34837	1.43083	1.39211	1.36286	1.41209	1.38652	1.3835	1.38838	1.33245	1.39063	1.38376	1.38519	1.41499	1.40148	1.41972	1.37075
42.9994	1.08386	1.0971	1.15215	1.14974	1.13632	1.17882	1.11689	1.14442		40.1008	1.67581	1.56408	1.76268	1.62912	1.7497	1.66478	1.68789	1.70184	1.78193	1.70933	1.74889	1.67467	1.84318	1.63322	1.68389	1.55214		40.1026	1.38574	1.36473	1.3463	1.3521	1.37707	1.32919	1.44123	1.37518	1.371	1.42193	1.37483	1.39415	1.39607	1.36183	1.37353	1.36585	1.38494	1.41262	1.39732	1.41679	1.3747
48.0426	1.09919	1.08766	1.14086	1.14597	1.15395	1.19552	1.12561	1.16696		45.1184	1.70187	1.5502	1.71179	1.6536	1.71893	1.69357	1.72614	1.66683	1.79652	1.71868	1.72072	1.6788	1.76753	1.66568	1.69435	1.5472		45.0946	1.3552	1.35599	1.32909	1.3834	1.36517	1.35886	1.47752	1.34085	1.36701	1.39596	1.39011	1.40097	1.39383	1.36621	1.35841	1.40302	1.40239	1.36777	1.38878	1.36601	1.40823
53.0346	1.08481	1.11057	1.11235	1.18294	1.14997	1.16944	1.13176	1.16878		50.136	1.65471	1.58917	1.70726	1.65867	1.75965	1.71525	1.68437	1.71889	1.78025	1.68367	1.72536	1.65645	1.77711	1.65658	1.68556	1.56699		50.0866	1.42534	1.36347	1.3052	1.41274	1.38968	1.35769	1.41785	1.36967	1.39289	1.46811	1.39301	1.37285	1.40549	1.39254	1.37346	1.41275	1.40373	1.36403	1.39668	1.39954	1.35926
58.0266	1.08702	1.11892	1.13811	1.16593	1.14086	1.18373	1.10245	1.14112		55.1024	1.68325	1.55501	1.69096	1.62652	1.75968	1.70244	1.71275	1.7138	1.75162	1.64714	1.7616	1.6883	1.8068	1.61351	1.6638	1.54688		55.1042	1.39396	1.35942	1.36211	1.38552	1.34368	1.3148	1.46395	1.3731	1.34663	1.39839	1.39053	1.39163	1.36806	1.36235	1.38695	1.40933	1.39295	1.37339	1.42469	1.37555	1.40375
63.0314	0.98269	0.994568	1.02674	1.0417	1.02753	1.08077	0.998114	1.08837		60.12	1.39383	1.27247	1.27056	1.29713	1.54901	1.28949	1.31499	1.27881	1.66223	1.29276	1.69759	1.23258	1.80235	1.46505	1.66402	1.27905		60.0962	1.08225	1.21606	1.20874	1.0591	1.12422	1.12917	1.1901	1.12345	1.18201	1.08226	1.08077	1.06515	1.27221	1.06931	1.07224	1.33706	1.25367	1.13925	1.38576	1.22356	1.11422
68.0362	1.15357	1.11427	1.19756	1.41819	1.60693	1.83384	1.72453	1.96055		65.1376	1.74963	1.70218	1.49348	1.73421	1.57032	1.72996	1.78964	2.07273	1.98491	2.39872	2.40962	2.36436	2.70381	2.49862	2.63379	2.7036		65.1138	1.43233	1.41209	1.39919	1.22847	1.44107	1.41913	1.31723	1.42698	1.40238	1.35621	1.61007	1.51416	1.43826	1.54551	1.58367	1.62603	1.6672	1.59611	1.6271	1.7153	1.69285
73.0538	1.02628	1.06773	1.46894	1.86438	2.09471	2.30224	2.1603	2.49641		70.104	1.69555	1.67332	1.69316	1.66988	1.91731	1.8356	2.41909	2.38207	2.84837	3.08241	3.63164	3.4991	3.81918	3.7969	3.91388	3.9344		70.1058	1.34096	1.34924	1.32777	1.40719	1.42018	1.35951	1.50453	1.44813	1.46395	1.71999	1.67494	1.63208	1.89752	1.96035	1.86403	2.08884	2.08329	2.03382	2.14205	2.14152	2.14943
78.0074	1.08994	1.15005	1.62013	2.00621	2.21705	2.44699	2.18327	2.57353		75.1216	1.67152	1.56774	1.71241	1.67631	1.99506	1.94729	2.56466	2.52543	3.07196	3.20129	3.73458	3.71419	4.166	3.97505	4.2389	4.10222		75.0978	1.40531	1.38939	1.38133	1.4107	1.41427	1.37272	1.49066	1.48949	1.5059	1.74974	1.73957	1.76892	1.92852	1.99895	1.93489	2.13069	2.17258	2.16084	2.27922	2.36428	2.2922
83.025	1.03073	1.1236	1.6779	2.02641	2.12805	2.33554	2.18848	2.59057		80.1392	1.70441	1.61404	1.73022	1.66235	1.99399	1.92458	2.66244	2.57214	3.19879	3.28849	3.82858	3.70676	4.10334	4.06609	4.1404	4.16387		80.0898	1.40796	1.37899	1.37645	1.39873	1.42061	1.39308	1.53742	1.48969	1.49467	1.77967	1.79317	1.8008	1.97508	2.06016	1.99769	2.12711	2.18868	2.16841	2.26871	2.39667	2.36317
88.0298	1.06055	1.12688	1.64837	1.96272	2.12271	2.36864	2.1746	2.64603		85.1056	1.7155	1.63097	1.71829	1.65433	1.99873	1.91629	2.72555	2.59642	3.06083	3.19908	3.70085	3.57608	4.08321	3.96969	4.1298	4.1612		85.1074	1.42687	1.4005	1.34743	1.42216	1.43202	1.34377	1.52683	1.47428	1.49361	1.88748	1.77238	1.76333	1.976	2.0682	2.01326	2.16763	2.18952	2.10451	2.30599	2.42054	2.28092
93.0346	1.06957	1.11524	1.67091	1.94953	2.10854	2.23782	2.18052	2.57695		90.1232	1.66173	1.55197	1.73163	1.69804	1.96949	1.97223	2.6221	2.53033	3.05536	3.15608	3.59767	3.52191	3.99572	3.98456	4.27613	4.26287		90.0994	1.39795	1.35654	1.35187	1.4305	1.40431	1.37313	1.551	1.44551	1.51779	1.8333	1.79069	1.8423	2.00125	2.01242	2.02561	2.14827	2.13536	2.14235	2.2805	2.38672	2.37224
98.0394	1.04778	1.10875	1.64942	1.91402	1.96618	2.30309	2.11349	2.58198		95.1408	1.67456	1.56447	1.71482	1.65319	1.96995	1.93752	2.61973	2.58312	2.9517	3.2336	3.51986	3.47747	4.05895	4.01256	4.30481	4.33195		95.0914	1.38901	1.35297	1.37819	1.39578	1.38418	1.42291	1.52682	1.48352	1.49757	1.84885	1.86127	1.83731	1.97359	2.01881	1.98591	2.12705	2.15934	2.098	2.34587	2.27666	2.37609
103.031	1.04316	1.11762	1.6548	1.89635	2.01801	2.18121	2.07757	2.57378		100.107	1.74781	1.57277	1.67772	1.67068	2.06036	1.97474	2.60655	2.55432	2.92804	3.10083	3.45502	3.44085	3.90322	3.78467	4.22512	4.27861		100.109	1.4207	1.36004	1.35103	1.37657	1.4207	1.35477	1.5771	1.47424	1.48476	1.89763	1.77994	1.83625	2.0171	1.9979	1.97525	2.05264	2.11243	2.08797	2.36018	2.38449	2.31888
108.049	1.04563	1.1327	1.60749	1.88567	1.91951	2.23684	2.08292	2.53723		105.125	1.68023	1.58068	1.68852	1.69032	1.97459	1.94836	2.53232	2.60833	2.94087	3.06455	3.44442	3.35202	3.89637	3.80721	4.35775	4.30077		105.101	1.37698	1.3754	1.34382	1.40037	1.37892	1.37986	1.48186	1.45176	1.47339	1.85227	1.82161	1.76646	2.0181	2.02689	1.98514	2.16024	2.0994	2.03502	2.30822	2.3284	2.24216
113.041	1.04551	1.11365	1.66371	1.87332	1.9368	2.18365	2.08926	2.55087		110.142	1.6746	1.5512	1.74619	1.69101	2.02774	1.98808	2.61246	2.6041	2.91512	3.14356	3.53613	3.32846	3.92096	3.73206	4.3489	4.25436		110.119	1.43447	1.37176	1.33232	1.46087	1.43048	1.38819	1.52324	1.45807	1.46619	1.86488	1.81678	1.7794	2.03966	2.03958	1.9238	2.10118	2.1449	2.08115	2.2916	2.28238	2.27966
118.02	1.02166	1.13506	1.55658	1.86685	1.9307	2.20139	2.11379	2.52196		115.109	1.68029	1.59819	1.6779	1.61539	2.00567	1.97307	2.54052	2.52771	2.98731	2.98544	3.38028	3.26781	3.86536	3.67366	4.32726	4.31181		115.111	1.40724	1.37244	1.37587	1.41266	1.36628	1.35529	1.51892	1.49528	1.51364	1.84126	1.80263	1.82885	1.96146	1.96883	1.98213	2.16042	2.06953	2.06754	2.28114	2.35671	2.27913
123.025	1.04666	1.1176	1.63571	1.86351	1.90253	2.18769	2.0579	2.582		120.126	1.68805	1.60426	1.70237	1.64467	1.98096	1.97827	2.59327	2.54945	3.01988	2.97402	3.34453	3.2375	3.89364	3.79083	4.32156	4.30303		120.103	1.37382	1.37864	1.38619	1.40161	1.40764	1.33612	1.50078	1.50824	1.46551	1.79728	1.78561	1.76577	1.94016	2.02825	1.98166	2.18856	2.03285	1.99977	2.28822	2.32446	2.19569
128.043	1.01576	1.1443	1.62513	1.86646	1.94995	2.1273	2.06156	2.55965		125.144	1.65318	1.63495	1.74504	1.69375	2.03846	1.91879	2.57655	2.57578	2.94623	2.93118	3.41007	3.33339	3.74528	3.7406	4.35143	4.35541		125.095	1.36289	1.36593	1.34752	1.42344	1.41391	1.34274	1.50713	1.46475	1.46428	1.86161	1.7781	1.79084	1.99136	2.02877	1.95599	2.1025	2.08178	2.07842	2.30618	2.28111	2.23915
133.009	1.09813	1.14732	1.58608	1.79698	1.93707	2.18573	2.14055	2.56917		130.11	1.6614	1.54823	1.69173	1.63578	1.9866	1.9674	2.62068	2.48678	3.01009	2.95249	3.36302	3.26331	3.87106	3.74407	4.33662	4.24572		130.087	1.39385	1.38281	1.3471	1.42971	1.43048	1.35693	1.5148	1.48487	1.47276	1.7889	1.77602	1.80174	1.99758	2.01231	1.98053	2.17576	2.09926	2.02777	2.25394	2.25939	2.23385
138.027	1.04997	1.13142	1.65222	1.84093	1.90749	2.17307	2.08244	2.58644		135.128	1.68038	1.59044	1.69537	1.6577	2.01723	1.94685	2.60726	2.62775	3.05471	2.98199	3.3816	3.2722	3.9455	3.64965	4.3907	4.34689		135.104	1.39543	1.35568	1.34548	1.44674	1.43696	1.36441	1.50199	1.45868	1.46951	1.84	1.77103	1.77941	1.99172	2.00279	1.98245	2.1996	2.08745	2.02067	2.29138	2.26983	2.2213
143.044	1.06298	1.14317	1.60518	1.84026	1.96849	2.22906	2.07584	2.59965		140.146	1.69767	1.56429	1.68797	1.65405	2.03799	1.94364	2.62224	2.60357	3.06553	2.992	3.47896	3.23762	3.91154	3.64317	4.34586	4.36799		140.096	1.37719	1.34788	1.34085	1.44071	1.42056	1.37058	1.49295	1.47802	1.45347	1.82001	1.81845	1.79751	2.01278	2.00786	1.95102	2.11355	2.11248	2.0013	2.26914	2.32424	2.24935
148.023	1.07638	1.11138	1.62028	1.86279	1.95284	2.24028	2.09785	2.57892		145.112	1.66786	1.54622	1.64802	1.66821	2.01225	1.84205	2.59175	2.54651	3.07677	3.02513	3.44029	3.26723	3.86835	3.70147	4.4029	4.40009		145.114	1.36169	1.36798	1.35195	1.45008	1.3925	1.34903	1.47331	1.45635	1.46479	1.86677	1.86223	1.78491	1.96136	1.95119	2.01455	2.11616	2.07069	2.03014	2.33191	2.23481	2.21859
153.028	1.04679	1.13278	1.63191	1.90372	2.00972	2.18886	2.15826	2.5957		150.13	1.67286	1.60704	1.7396	1.65685	1.95217	1.92084	2.72234	2.59332	3.15974	3.01244	3.45483	3.26501	3.96535	3.73624	4.30787	4.33196		150.106	1.39805	1.40114	1.3581	1.42041	1.42909	1.31344	1.49777	1.51236	1.49572	1.83337	1.8208	1.73754	2.00771	2.09422	1.9747	2.20726	2.06887	2.02346	2.31075	2.25728	2.23791
158.046	1.06729	1.10824	1.63244	1.93842	2.01247	2.26309	2.09371	2.59322		155.096	1.6904	1.53761	1.67306	1.66834	1.97768	1.95659	2.73896	2.5915	3.16132	3.00061	3.48633	3.32275	3.94902	3.7881	4.35577	4.15765		155.098	1.39678	1.36424	1.35331	1.44485	1.40313	1.37878	1.50933	1.49231	1.50166	1.86432	1.8056	1.80824	2.07802	1.98263	2.01087	2.10435	2.16688	2.08428	2.23936	2.32473	2.21302
163.038	1.0413	1.13449	1.64563	1.9471	2.01602	2.20691	2.09141	2.55066		160.114	1.62744	1.51931	1.70612	1.64478	2.06034	1.91039	2.73165	2.55867	3.31054	3.04716	3.59309	3.24469	3.99442	3.7069	4.34312	4.21048		160.115	1.37881	1.35795	1.41427	1.41276	1.42083	1.40068	1.51561	1.4502	1.4892	1.89476	1.81623	1.76749	2.04103	1.96799	1.96809	2.18512	2.07828	2.11751	2.30982	2.27066	2.26718
168.03	1.08548	1.12801	1.64737	1.96859	2.03106	2.26969	2.12448	2.57897		165.131	1.64613	1.58624	1.67673	1.6969	2.06119	1.94137	2.7943	2.63748	3.30924	3.07028	3.54466	3.29739	3.97562	3.76241	4.33913	4.20252		165.107	1.38281	1.36413	1.37671	1.36213	1.40423	1.36979	1.51397	1.4919	1.47051	1.84981	1.77959	1.83465	2.04201	2.0225	2.00835	2.23166	2.0844	2.07347	2.23349	2.29369	2.28108
173.022	1.06688	1.09569	1.66027	1.96869	2.06126	2.23545	2.09674	2.56587		170.149	1.65304	1.5305	1.70054	1.65753	1.97544	1.98481	2.84566	2.61899	3.25657	3.07199	3.47792	3.34894	3.98806	3.73822	4.47718	4.31021		170.099	1.44108	1.35743	1.36736	1.45501	1.38793	1.36199	1.5488	1.45247	1.45028	1.86653	1.78736	1.81008	2.06569	2.04258	1.98304	2.15374	2.06639	2.11772	2.26406	2.20806	2.23133
178.027	1.06182	1.12356	1.67533	2.01649	2.04958	2.27166	2.16122	2.61205		175.115	1.65643	1.55338	1.65021	1.6354	2.09118	1.9752	2.85958	2.69289	3.35134	3.10303	3.6104	3.27689	3.85032	3.77118	4.40507	4.29782		175.091	1.39677	1.37909	1.35183	1.3872	1.37504	1.3934	1.50631	1.5084	1.46511	1.86326	1.82173	1.80005	2.03833	2.04807	1.9871	2.23133	2.18619	2.07476	2.25878	2.30213	2.1754
183.044	1.0448	1.13675	1.69367	2.00914	2.07943	2.29838	2.14363	2.61542		180.133	1.67663	1.58715	1.6985	1.64615	2.01106	2.0021	2.85793	2.67927	3.33082	3.01729	3.6177	3.28585	4.01159	3.83043	4.32737	4.22038		180.083	1.35827	1.34488	1.37844	1.44386	1.38615	1.35496	1.53643	1.51593	1.46693	1.85423	1.83991	1.79643	2.10873	1.99588	2.00586	2.22762	2.10623	2.10926	2.35873	2.26542	2.16184
188.036	1.07095	1.11244	1.68308	2.01438	2.08599	2.33961	2.16876	2.5736		185.099	1.67134	1.57245	1.69434	1.62609	2.073	1.96404	2.86779	2.63769	3.52267	3.19716	3.66831	3.31401	3.94636	3.78453	4.33221	4.27135		185.101	1.38378	1.38196	1.35974	1.4209	1.4145	1.39585	1.53796	1.46886	1.47739	1.86598	1.81155	1.83729	2.11401	2.06134	2.07561	2.13489	2.12701	2.05312	2.25081	2.28021	2.26809
193.028	1.06293	1.09233	1.68602	2.0653	2.09849	2.31648	2.12291	2.62162		190.117	1.65848	1.62085	1.71765	1.71164	2.08298	1.94624	2.95615	2.66515	3.43288	3.35365	3.60229	3.38734	3.96487	3.61916	4.39253	4.24973		190.093	1.41163	1.35328	1.3785	1.43454	1.41424	1.35052	1.5327	1.4714	1.45457	1.89491	1.82105	1.78471	2.01599	2.04518	2.04278	2.17623	2.15045	2.06052	2.30861	2.26128	2.18289
198.033	1.05052	1.13697	1.71073	2.05803	2.13723	2.37261	2.16398	2.66476		195.134	1.62179	1.54267	1.70738	1.6717	2.05021	2.03084	2.96541	2.83171	3.41185	3.3314	3.68519	3.50925	3.98997	3.71321	4.35447	4.26338		195.085	1.37328	1.34006	1.35477	1.40335	1.40955	1.38882	1.4827	1.45834	1.46321	1.84966	1.85486	1.76172	2.09452	2.11824	1.99364	2.22871	2.14753	2.10863	2.28144	2.28223	2.22275
203.063	1.06399	1.11671	1.70829	2.04381	2.14903	2.3104	2.13953	2.59226		200.101	1.65806	1.5963	1.64996	1.6297	2.04032	1.931	2.8956	2.85616	3.59052	3.27493	3.64379	3.48489	3.98387	3.81995	4.3153	4.19439		200.103	1.37012	1.38384	1.37286	1.43459	1.34981	1.36864	1.50582	1.48385	1.46252	1.86731	1.83672	1.78032	2.13352	2.03265	2.0015	2.17865	2.15877	2.07993	2.22451	2.23227	2.24662
208.017	1.06209	1.14627	1.71632	2.07388	2.12866	2.26178	2.12293	2.63883		205.118	1.67835	1.57454	1.70564	1.6379	2.07139	1.9405	2.92366	2.78954	3.43057	3.20816	3.71334	3.33766	4.0111	3.83329	4.43004	4.32301		205.095	1.39455	1.35085	1.38594	1.4387	1.38793	1.39952	1.49214	1.48049	1.45178	1.85778	1.81747	1.78323	2.11528	2.04121	2.04304	2.22124	2.18758	2.12162	2.25021	2.25652	2.25056
213.022	1.06564	1.12822	1.71055	2.09013	2.17718	2.35976	2.17882	2.6305		210.136	1.66546	1.55365	1.71171	1.64466	2.09967	1.97859	2.97162	2.8439	3.43481	3.36714	3.81336	3.41318	4.02675	3.82064	4.41439	4.23218		210.087	1.37779	1.33745	1.35673	1.39131	1.3858	1.37458	1.50272	1.45598	1.48365	1.87216	1.79307	1.78849	2.08025	2.08521	2.06178	2.22976	2.13957	2.09075	2.33498	2.29068	2.22071
218.027	1.03756	1.13654	1.77403	2.0686	2.18099	2.35225	2.19104	2.61482		215.102	1.67441	1.57757	1.67965	1.61192	1.98332	2.00928	2.97579	2.76554	3.47699	3.33346	3.74159	3.54953	3.99456	3.68818	4.30898	4.38253		215.104	1.40725	1.3598	1.36302	1.45072	1.38167	1.31625	1.55908	1.48901	1.52496	1.9239	1.77339	1.82448	2.09258	2.10534	2.04404	2.16932	2.17725	2.11436	2.3088	2.24107	2.177
223.031	1.0756	1.1666	1.74613	2.07823	2.2407	2.39128	2.17704	2.63056		220.12	1.67945	1.54675	1.70204	1.65451	2.04483	1.99549	2.99566	2.82086	3.52101	3.29893	3.69039	3.58475	4.0826	3.83478	4.38032	4.27429		220.096	1.35161	1.38515	1.35254	1.43419	1.41146	1.38481	1.48934	1.48159	1.47746	1.82412	1.79962	1.81644	2.18422	2.13417	2.03212	2.15998	2.1563	2.09692	2.24027	2.30894	2.23196
228.036	1.05043	1.14002	1.73299	2.11673	2.19865	2.36802	2.19753	2.66791		225.138	1.64108	1.5352	1.68506	1.65467	2.06754	1.99609	2.99832	2.85233	3.5381	3.29391	3.74624	3.42751	4.11651	3.86177	4.39575	4.16365		225.088	1.40526	1.34555	1.38839	1.38937	1.38066	1.37501	1.52457	1.50758	1.46177	1.88416	1.80998	1.78811	2.08257	2.10692	2.01198	2.25078	2.09129	2.05886	2.32042	2.21584	2.23335
233.041	1.04405	1.15324	1.75994	2.17521	2.23748	2.35961	2.17371	2.642		230.155	1.65438	1.58755	1.67129	1.63302	2.12724	1.96411	3.03865	2.93221	3.59345	3.47887	3.86995	3.58708	4.11061	3.82253	4.41022	4.29294		230.106	1.40017	1.38202	1.35711	1.39322	1.37431	1.35512	1.53964	1.48545	1.45989	1.90819	1.79305	1.7856	2.06356	2.06327	2.05092	2.20535	2.15376	2.0807	2.31653	2.26686	2.18081
238.033	1.06684	1.11549	1.77409	2.15433	2.26278	2.37745	2.1754	2.65256		235.122	1.6589	1.5554	1.69262	1.66951	2.04499	2.05138	2.96918	2.95033	3.52316	3.34377	3.6975	3.50139	3.97583	3.90507	4.43008	4.32894		235.098	1.35466	1.35655	1.3587	1.42272	1.38978	1.39987	1.54384	1.43779	1.48568	1.92996	1.829	1.7776	2.11255	2.08632	2.04859	2.20773	2.19665	2.1156	2.24912	2.2259	2.25314
243.076	1.04137	1.13714	1.74422	2.21776	2.26189	2.41262	2.21838	2.63566		240.139	1.6308	1.58483	1.68888	1.63703	2.13252	2.0385	3.08939	2.84226	3.58832	3.51883	3.76541	3.59817	4.12304	3.94165	4.33287	4.27401		240.09	1.40077	1.36994	1.34005	1.39988	1.38867	1.38984	1.52122	1.46534	1.46545	1.91495	1.85828	1.8107	2.08995	2.01959	2.03435	2.22564	2.16455	2.08678	2.29094	2.25938	2.21003
248.03	1.05804	1.12091	1.78627	2.1518	2.23686	2.42087	2.18166	2.68254		245.157	1.67649	1.54762	1.68367	1.66078	2.05726	2.01014	3.1424	3.01608	3.54156	3.38364	3.81349	3.68801	4.04573	3.82192	4.32427	4.3842		245.082	1.37753	1.38767	1.39548	1.41382	1.3532	1.39016	1.51878	1.46673	1.4696	1.87493	1.84634	1.82127	2.12804	2.1039	2.04349	2.19317	2.17686	2.10676	2.28422	2.23467	2.21019
253.047	1.05893	1.11627	1.75615	2.18145	2.25183	2.41866	2.18602	2.6221		250.123	1.64277	1.56943	1.67448	1.60936	2.11629	2.02704	3.0673	2.88728	3.56097	3.50044	3.8032	3.56055	3.97954	3.8251	4.40764	4.24604		250.099	1.37153	1.33675	1.38491	1.35165	1.40497	1.35166	1.53608	1.47805	1.45682	1.87008	1.7913	1.78572	2.07113	2.09643	2.01977	2.23194	2.17935	2.10793	2.32069	2.2737	2.24082
258.039	1.05117	1.12902	1.75093	2.19447	2.25791	2.4115	2.17028	2.59847		255.141	1.71198	1.54486	1.68904	1.68343	2.10613	2.03211	3.12036	2.96254	3.58655	3.46603	3.7067	3.58102	4.0934	3.89123	4.41357	4.31984		255.117	1.39075	1.35401	1.37547	1.4275	1.42924	1.32554	1.51784	1.47216	1.48978	1.88436	1.8087	1.83618	2.10318	2.05198	2.04853	2.21186	2.17249	2.09597	2.31509	2.26764	2.24503
263.031	1.04465	1.16673	1.76303	2.2054	2.26314	2.40045	2.22415	2.66336		260.158	1.65877	1.53382	1.68802	1.66252	2.08057	2.03715	3.01715	2.87139	3.61158	3.42053	3.86342	3.58303	4.16853	3.83845	4.33802	4.3321		260.109	1.3615	1.36841	1.39764	1.42604	1.37313	1.37778	1.53252	1.47625	1.51716	1.90091	1.77697	1.79565	2.0763	2.04628	2.04768	2.22666	2.13985	2.06489	2.25639	2.29195	2.23127
268.023	1.04007	1.13864	1.77338	2.22013	2.32717	2.42732	2.20075	2.61598		265.125	1.62302	1.59804	1.64411	1.6271	2.03762	1.96416	3.09228	2.94809	3.55114	3.32426	3.80505	3.50382	4.26371	3.8899	4.24808	4.23778		265.101	1.37978	1.39042	1.33782	1.42658	1.41742	1.36399	1.52091	1.50244	1.44459	1.90939	1.75582	1.7931	2.13748	2.09839	2.06152	2.21177	2.18256	2.07296	2.32666	2.25668	2.20252
273.028	1.06275	1.11438	1.7756	2.14766	2.28938	2.414	2.22607	2.62288		270.142	1.64575	1.57379	1.68777	1.66454	2.05608	1.97283	3.13683	2.92755	3.60471	3.45454	3.88443	3.68458	3.94847	3.85482	4.43797	4.24697		270.093	1.39929	1.36924	1.34512	1.42854	1.39007	1.3917	1.50999	1.49497	1.45596	1.89357	1.80911	1.82339	2.13508	2.09798	2.0977	2.2264	2.14317	2.06874	2.29632	2.2316	2.28037
278.046	1.0781	1.11933	1.76481	2.19985	2.26817	2.4135	2.25781	2.6386		275.109	1.61913	1.57836	1.67202	1.63746	2.12841	1.99724	3.1579	2.92848	3.61706	3.44863	3.91023	3.65264	4.00724	3.8069	4.37735	4.30323		275.085	1.38105	1.35122	1.37639	1.44059	1.3706	1.36504	1.53086	1.49449	1.48369	1.89823	1.80467	1.83699	2.11235	2.1116	2.04898	2.21175	2.18369	2.07477	2.28209	2.21296	2.26137
283.051	1.07037	1.10622	1.78671	2.21402	2.25494	2.44505	2.20541	2.61162		280.126	1.6286	1.53358	1.70218	1.61493	2.07502	1.99436	3.0923	2.88297	3.56189	3.55016	3.84263	3.6492	4.10564	4.03041	4.33599	4.20604		280.103	1.40824	1.35714	1.3819	1.40295	1.37249	1.37568	1.52308	1.46159	1.46734	1.88404	1.83498	1.82221	2.10978	2.13883	2.04744	2.24628	2.22462	2.09223	2.32525	2.30463	2.22011
288.017	1.03392	1.17174	1.79456	2.23799	2.26418	2.42161	2.23673	2.6442		285.144	1.59183	1.53009	1.67443	1.66419	2.10607	2.01448	3.14741	3.00469	3.60004	3.47839	3.71082	3.64998	4.0043	3.88059	4.34017	4.25713		285.095	1.38371	1.35508	1.33137	1.40018	1.38931	1.36402	1.55295	1.48814	1.50293	1.94045	1.80557	1.79296	2.14214	2.05028	2.05147	2.23034	2.18031	2.1638	2.26421	2.18877	2.24599
293.035	1.05637	1.12486	1.82539	2.17765	2.24732	2.39552	2.14492	2.6905		290.11	1.64289	1.57969	1.68025	1.6656	2.16908	1.97541	3.23521	2.88336	3.64846	3.4368	3.81527	3.65227	4.09203	3.81805	4.37297	4.27285		290.087	1.40555	1.36969	1.37113	1.40895	1.39467	1.3561	1.53287	1.4748	1.46237	1.87864	1.77779	1.82206	2.11434	2.06731	2.08236	2.17779	2.21189	2.05372	2.20189	2.27177	2.19733
298.039	1.06239	1.11599	1.788	2.21479	2.20477	2.42988	2.27753	2.63306		295.128	1.63513	1.54385	1.66474	1.62954	2.15944	2.05042	3.11495	2.95766	3.63172	3.45718	3.85853	3.67656	4.27513	3.9385	4.34689	4.39246		295.079	1.37076	1.35728	1.35997	1.41312	1.39189	1.3824	1.54016	1.43093	1.47148	1.9002	1.80964	1.76021	2.1393	2.07666	2.09219	2.20184	2.1492	2.15367	2.25449	2.30037	2.25453
303.057	1.04987	1.11521	1.77582	2.23718	2.31721	2.50197	2.22457	2.68582		300.146	1.63112	1.5917	1.69427	1.65061	2.13532	2.06965	3.16587	2.99546	3.58811	3.54274	3.94514	3.63331	4.13932	3.86341	4.34346	4.30855		300.096	1.3733	1.36156	1.36979	1.44338	1.39348	1.354	1.47439	1.43727	1.47284	1.88263	1.78289	1.79069	2.07674	2.05039	2.05959	2.22037	2.15391	2.09172	2.22559	2.16817	2.22565
AM237																												Data from 4b
N=1										N = 2																		N = 3
Time (s)	0 nM	0.32 nM	1.6 nM	8 nM	40 nM	200 nM	1 uM	5 uM		Time (s)	0 nM		0.32 nM		1.6 nM		8 nM		40 nM		200 nM		1 uM		5 uM			Time (s)	0 nM			0.32 nM			1.6 nM			8 nM			40 nM			200 nM			1 uM
3.665	1.09066	1.11397	1.12543	1.15424	1.14541	1.17541	1.15093	1.12897		0.7652	1.75272	1.61094	1.72841	1.63939	1.7175	1.73924	1.75736	1.69226	1.66103	1.0881	1.69323	1.67298	1.78767	1.62802	1.68489	1.5017		0.7644	1.39628	1.4084	1.36016	1.42001	1.4083	1.3994	1.37283	1.41032	1.38742	1.43524	1.44425	1.40656	1.44367	1.42363	1.36403	1.4857	1.46094	1.33535	1.40044	1.44546	1.27241
8.0426	1.08943	1.13666	1.13377	1.16105	1.16744	1.17515	1.15619	1.1254		5.066	1.7551	1.61814	1.71415	1.66614	1.71167	1.71184	1.74453	1.73497	1.6669	1.06625	1.70182	1.70374	1.8405	1.70766	1.70524	1.52502		5.0908	1.4014	1.42258	1.35834	1.40657	1.40947	1.37394	1.40395	1.444	1.39266	1.47608	1.44043	1.39042	1.42777	1.42078	1.38272	1.42127	1.4342	1.37992	1.41037	1.43599	1.28171
13.0346	1.07238	1.11829	1.13534	1.16015	1.14326	1.15906	1.15459	1.10068		10.0836	1.74191	1.62542	1.76473	1.62077	1.71614	1.66971	1.73465	1.65364	1.64457	1.06761	1.69539	1.69259	1.79743	1.65878	1.70985	1.53311		10.0828	1.39253	1.40577	1.36845	1.42947	1.42802	1.36247	1.42388	1.4052	1.40015	1.42181	1.40553	1.36459	1.42607	1.37154	1.39701	1.45612	1.46724	1.37436	1.41807	1.40667	1.28413
18.0266	1.09114	1.14098	1.11972	1.19491	1.14377	1.16922	1.1507	1.09781		15.1012	1.71834	1.6408	1.6896	1.66103	1.71866	1.69696	1.71395	1.72293	1.61571	1.07831	1.73355	1.6578	1.72198	1.6575	1.67485	1.58783		15.0748	1.41384	1.41917	1.35224	1.42594	1.40698	1.39252	1.43776	1.44843	1.4106	1.4533	1.46336	1.39922	1.44439	1.39414	1.41147	1.46777	1.41929	1.35983	1.42357	1.43726	1.32136
23.0186	1.0792	1.12519	1.14177	1.1577	1.14237	1.16768	1.14216	1.1191		20.1188	1.78423	1.59314	1.72379	1.63654	1.69438	1.69856	1.69368	1.72041	1.62346	1.07052	1.72775	1.64672	1.80894	1.63299	1.68894	1.52765		20.0924	1.4041	1.39264	1.35506	1.42851	1.43268	1.3878	1.4115	1.40641	1.40424	1.44895	1.43275	1.38985	1.46923	1.402	1.37123	1.4547	1.47968	1.37068	1.44365	1.43482	1.27676
28.049	1.08268	1.1323	1.1391	1.16801	1.13345	1.17448	1.14484	1.11978		25.0852	1.76773	1.60939	1.71763	1.65569	1.68762	1.71335	1.75766	1.65572	1.63764	1.07078	1.67575	1.67723	1.76337	1.67505	1.68781	1.5517		25.0844	1.39677	1.39526	1.36167	1.43951	1.426	1.41956	1.42278	1.4349	1.40005	1.44264	1.44376	1.41353	1.41146	1.3988	1.39904	1.43864	1.45717	1.34524	1.47869	1.43903	1.25611
33.0282	1.07669	1.14579	1.14856	1.18527	1.13645	1.18888	1.1745	1.10665		30.1028	1.72537	1.57763	1.72565	1.69302	1.70725	1.67197	1.71127	1.70146	1.65123	1.06136	1.7191	1.64071	1.78866	1.65412	1.65201	1.57473		30.102	1.38235	1.38627	1.37062	1.4329	1.40454	1.38711	1.38472	1.47164	1.37253	1.43153	1.44354	1.37613	1.48638	1.43164	1.4268	1.50084	1.45991	1.36838	1.42757	1.4286	1.29592
38.0202	1.08917	1.13944	1.15315	1.17262	1.16187	1.1927	1.12738	1.10168		35.0692	1.74098	1.59176	1.71035	1.67175	1.73221	1.68556	1.75066	1.71269	1.6476	1.05379	1.7262	1.66917	1.76231	1.63632	1.67816	1.60344		35.094	1.40657	1.36799	1.40301	1.44948	1.4366	1.38171	1.41142	1.44579	1.40025	1.41929	1.45703	1.41688	1.44617	1.41981	1.40859	1.46763	1.43312	1.35945	1.42814	1.44023	1.30767
42.9994	1.12914	1.15905	1.1657	1.17197	1.1436	1.18323	1.13749	1.13159		40.0868	1.75713	1.66399	1.6971	1.6751	1.69127	1.72907	1.71335	1.71878	1.60681	1.07071	1.6817	1.68249	1.762	1.67216	1.68923	1.5557		40.086	1.41909	1.39672	1.35294	1.41926	1.41281	1.43452	1.42206	1.45452	1.41183	1.40521	1.42335	1.40823	1.44661	1.43132	1.3936	1.43466	1.45323	1.32958	1.43031	1.40879	1.28125
48.0426	1.11111	1.13675	1.13691	1.16865	1.14352	1.15763	1.15524	1.11544		45.1044	1.72027	1.59015	1.69244	1.6596	1.67959	1.69182	1.69205	1.66472	1.65083	1.08408	1.69962	1.71153	1.79557	1.66089	1.62795	1.5505		45.078	1.43222	1.38825	1.37171	1.4283	1.43832	1.36885	1.45794	1.41725	1.40243	1.40863	1.43202	1.40077	1.42473	1.46198	1.38311	1.468	1.41316	1.33729	1.44792	1.4187	1.30348
53.0346	1.07855	1.13421	1.13831	1.17764	1.1362	1.16472	1.13497	1.12488		50.0708	1.70075	1.64492	1.72614	1.64595	1.66263	1.68709	1.71653	1.71956	1.64192	1.07277	1.68762	1.69387	1.7683	1.62687	1.65553	1.56489		50.0956	1.38789	1.38521	1.36198	1.43816	1.39078	1.38943	1.44832	1.4181	1.36668	1.42614	1.44965	1.37783	1.43895	1.433	1.40771	1.46205	1.41901	1.38379	1.42337	1.43062	1.2553
58.0266	1.09055	1.12362	1.13767	1.17415	1.17709	1.18264	1.12992	1.11023		55.0884	1.68897	1.65131	1.68347	1.67154	1.74548	1.66975	1.68725	1.68774	1.60344	1.06793	1.67157	1.70106	1.76426	1.68117	1.62073	1.54303		55.0876	1.43153	1.41026	1.36488	1.43378	1.40436	1.39772	1.43242	1.43251	1.409	1.42908	1.43471	1.40099	1.46503	1.44444	1.39883	1.44483	1.45788	1.33616	1.45294	1.42853	1.27782
63.0314	1.03759	1.06436	1.07118	1.0903	1.04398	1.06563	1.05225	1.03582		60.106	1.43597	1.31569	1.33498	1.36379	1.51684	1.30946	1.38754	1.31386	1.49903	0.951553	1.68742	1.47438	1.73437	1.2092	1.66406	1.33262		60.0796	1.22897	1.28716	1.23599	1.27199	1.21042	1.20967	1.28534	1.19817	1.21003	1.22399	1.21377	1.1699	1.29524	1.24287	1.24971	1.42887	1.18726	1.16993	1.40759	1.19657	1.15254
68.0362	1.1135	1.20802	1.152	1.18815	1.09111	1.14551	1.17703	1.14697		65.0724	1.8045	1.71168	1.56587	1.74621	1.54559	1.81003	1.56052	1.87551	1.49386	1.04668	1.56815	1.54161	1.6506	1.61898	1.6202	1.55302		65.0972	1.49882	1.4549	1.45767	1.30411	1.57347	1.5211	1.34395	1.54425	1.47283	1.27112	1.5495	1.44872	1.32844	1.32423	1.30384	1.33232	1.36858	1.30989	1.41318	1.40065	1.27754
73.0538	1.05039	1.12335	1.14889	1.16558	1.24104	1.36036	1.41654	1.4031		70.09	1.73312	1.63797	1.69982	1.64885	1.6784	1.70991	1.71788	1.73284	1.73741	1.1193	1.90266	1.95819	2.01573	1.99438	2.01822	1.93182		70.0892	1.37828	1.42823	1.36645	1.44559	1.41935	1.39829	1.41112	1.45688	1.41088	1.43646	1.46937	1.433	1.5352	1.47974	1.46392	1.62766	1.60357	1.50335	1.72228	1.70029	1.44708
78.0074	1.06104	1.10983	1.15557	1.1762	1.30909	1.45585	1.54584	1.50934		75.1076	1.73096	1.62558	1.70868	1.67686	1.71986	1.7538	1.78005	1.80696	1.75346	1.11855	1.98398	2.04779	2.19398	2.05787	2.16897	2.0763		75.0812	1.42552	1.40359	1.37201	1.41182	1.40915	1.43542	1.45928	1.48679	1.41504	1.43525	1.46887	1.45404	1.62345	1.53518	1.52601	1.73236	1.70377	1.59382	1.7766	1.7425	1.50413
83.025	1.05634	1.11753	1.12957	1.21024	1.31681	1.54232	1.61473	1.59034		80.074	1.70178	1.62387	1.67365	1.67896	1.70818	1.77223	1.82029	1.7345	1.78958	1.1565	2.06172	2.08505	2.30888	2.19042	2.23895	2.20111		80.0988	1.39421	1.42309	1.36642	1.44481	1.44654	1.40308	1.43441	1.48637	1.44209	1.45746	1.46525	1.47517	1.62456	1.53106	1.57981	1.78071	1.75751	1.65166	1.86853	1.77163	1.51293
88.0298	1.07986	1.12311	1.18264	1.21152	1.3666	1.6277	1.71468	1.63675		85.0916	1.69208	1.64817	1.69567	1.65024	1.73272	1.76249	1.76667	1.72263	1.83161	1.17002	2.17783	2.18537	2.30825	2.32506	2.29969	2.22193		85.0908	1.42279	1.40054	1.36268	1.43519	1.43816	1.41198	1.45008	1.48939	1.38232	1.49233	1.50572	1.50983	1.62344	1.6279	1.64625	1.78128	1.7813	1.63553	1.86819	1.82281	1.56336
93.0346	1.06074	1.11714	1.1765	1.27593	1.44097	1.63815	1.74731	1.71904		90.1092	1.71744	1.6211	1.7245	1.64145	1.71812	1.72398	1.75737	1.82376	1.89966	1.15576	2.24168	2.23189	2.43192	2.39604	2.35	2.34542		90.0828	1.40638	1.46325	1.36809	1.42041	1.41961	1.42148	1.44662	1.46542	1.40595	1.53801	1.50368	1.50786	1.65018	1.65692	1.65323	1.84616	1.81485	1.71928	1.92854	1.89392	1.57481
98.0394	1.05001	1.12407	1.1578	1.23437	1.46312	1.71047	1.76797	1.72703		95.0756	1.67256	1.64649	1.69618	1.68252	1.67401	1.75985	1.7676	1.80883	1.92126	1.17378	2.27188	2.28318	2.387	2.39262	2.40752	2.3832		95.0748	1.40791	1.39146	1.39161	1.42538	1.43573	1.39863	1.40726	1.45902	1.42373	1.503	1.51807	1.47459	1.67752	1.61257	1.62749	1.85957	1.83538	1.75302	1.89929	1.86882	1.5805
103.031	1.08032	1.1082	1.18022	1.26594	1.51199	1.73005	1.82378	1.76978		100.093	1.69225	1.61976	1.66666	1.69192	1.67349	1.72621	1.80302	1.86612	1.97133	1.18631	2.27936	2.32173	2.47119	2.41484	2.43057	2.38435		100.092	1.43942	1.44112	1.38663	1.49592	1.43108	1.42434	1.45862	1.4686	1.4502	1.53659	1.5411	1.47535	1.6437	1.66682	1.64829	1.79928	1.83714	1.72444	1.92311	1.86842	1.61475
108.049	1.07627	1.12698	1.17726	1.29028	1.52388	1.75628	1.80814	1.79843		105.111	1.71544	1.58478	1.66925	1.66452	1.70277	1.77877	1.82825	1.78092	1.99165	1.18692	2.29594	2.32513	2.47415	2.37429	2.51596	2.38026		105.084	1.40687	1.42861	1.36227	1.47452	1.40266	1.40745	1.43458	1.44522	1.42015	1.53751	1.5024	1.45893	1.74424	1.6568	1.65452	1.84201	1.87972	1.72932	1.91057	1.8923	1.61234
113.041	1.06583	1.14248	1.17441	1.30163	1.51268	1.78954	1.83618	1.79131		110.077	1.70024	1.6762	1.65544	1.68078	1.70195	1.74076	1.81924	1.80203	1.97118	1.20805	2.32297	2.34163	2.48284	2.56855	2.44971	2.44636		110.102	1.42012	1.40718	1.39221	1.46179	1.39653	1.39692	1.43735	1.45999	1.41092	1.53978	1.57416	1.48685	1.72315	1.7398	1.63928	1.92209	1.89788	1.74556	1.9578	1.9302	1.63529
118.02	1.07751	1.09291	1.20023	1.29963	1.56963	1.78106	1.85818	1.808		115.095	1.69701	1.62284	1.6715	1.68891	1.72626	1.69235	1.85976	1.87161	1.9627	1.20919	2.38494	2.3872	2.59014	2.46971	2.59512	2.4821		115.094	1.4147	1.38721	1.34293	1.40945	1.45807	1.40676	1.46309	1.47877	1.40872	1.57141	1.56247	1.51341	1.74777	1.71422	1.66208	1.86809	1.85654	1.72189	1.95926	1.94105	1.61325
123.025	1.05898	1.1209	1.17312	1.33229	1.5629	1.8257	1.91108	1.81363		120.112	1.64931	1.6114	1.62507	1.67142	1.70377	1.7277	1.85089	1.8551	1.98147	1.22541	2.3884	2.3675	2.51948	2.48833	2.57772	2.51279		120.086	1.4322	1.38346	1.3334	1.41188	1.43158	1.4082	1.45712	1.44937	1.42074	1.54368	1.54963	1.52838	1.82889	1.74556	1.70983	1.90818	1.8533	1.73721	1.92549	1.93794	1.65259
128.043	1.03274	1.12067	1.19988	1.35395	1.64699	1.84551	1.88048	1.7956		125.079	1.61898	1.64474	1.65695	1.60639	1.71955	1.75541	1.8439	1.82495	2.06808	1.22342	2.38471	2.39233	2.5946	2.58209	2.54385	2.54503		125.078	1.391	1.39341	1.3745	1.46306	1.41942	1.42134	1.42272	1.44262	1.41707	1.56384	1.57538	1.5091	1.77121	1.75432	1.71998	1.95036	1.93044	1.75017	2.02715	1.91248	1.62937
133.009	1.06416	1.11902	1.19643	1.35979	1.63045	1.87619	1.86494	1.84215		130.096	1.63375	1.58141	1.68025	1.6189	1.71665	1.66658	1.83529	1.87933	2.0538	1.2473	2.4528	2.38406	2.626	2.59122	2.64087	2.55526		130.096	1.42991	1.39002	1.35198	1.40661	1.46056	1.4103	1.42976	1.47608	1.43936	1.60075	1.58111	1.52295	1.78596	1.73875	1.71376	1.92709	1.87093	1.77221	1.96933	1.93471	1.62038
138.027	1.05833	1.1232	1.18805	1.3373	1.65106	1.90591	1.89574	1.85334		135.063	1.69778	1.63739	1.64235	1.68488	1.70471	1.71181	1.87867	1.9017	2.06849	1.19423	2.44204	2.41008	2.61008	2.52807	2.5765	2.5013		135.088	1.41893	1.39705	1.34115	1.42744	1.44905	1.41857	1.4082	1.48293	1.43074	1.58659	1.57503	1.54698	1.76081	1.7333	1.70305	1.94363	1.8845	1.76397	1.96933	1.97143	1.66603
143.044	1.06924	1.10773	1.18008	1.37668	1.64479	1.8977	1.86993	1.83712		140.08	1.65704	1.67568	1.66813	1.66934	1.7237	1.68533	1.88907	1.88621	2.11549	1.23923	2.47906	2.43488	2.58733	2.56364	2.61172	2.49855		140.08	1.44424	1.37185	1.36634	1.40876	1.41821	1.39891	1.41847	1.44967	1.44644	1.63881	1.57231	1.55434	1.75656	1.74632	1.71378	1.94055	1.89592	1.76952	1.91886	1.93721	1.64018
148.023	1.04244	1.11372	1.20077	1.36715	1.66674	1.93211	1.91626	1.83532		145.098	1.64436	1.62932	1.67537	1.67706	1.69174	1.7187	1.85092	1.86346	2.12425	1.24364	2.47306	2.52919	2.61544	2.55048	2.65462	2.55154		145.072	1.42325	1.38512	1.36288	1.42047	1.4505	1.41147	1.43925	1.46171	1.46758	1.61745	1.5743	1.53825	1.78505	1.76343	1.7058	1.94734	1.92654	1.7929	1.96645	1.95218	1.65746
153.028	1.05279	1.12612	1.1961	1.38945	1.65821	1.95655	1.96735	1.86923		150.116	1.65047	1.62586	1.6921	1.66601	1.66886	1.70539	1.89818	1.88048	2.14337	1.24336	2.4739	2.47681	2.58025	2.6078	2.60824	2.52127		150.064	1.42163	1.36367	1.36553	1.40494	1.42216	1.37877	1.42743	1.42595	1.40137	1.58086	1.57259	1.54033	1.80688	1.75937	1.74189	1.93948	1.87806	1.77613	1.99909	1.91301	1.65519
158.046	1.03994	1.09799	1.23337	1.39589	1.71851	1.95124	1.92642	1.87624		155.082	1.64506	1.61142	1.64254	1.68342	1.6848	1.72254	1.92788	1.88546	2.11596	1.22692	2.47086	2.5143	2.59678	2.59382	2.60246	2.529		155.081	1.43552	1.39132	1.37916	1.44487	1.46674	1.43207	1.44961	1.45364	1.43271	1.61128	1.59193	1.54166	1.76575	1.7444	1.73394	1.915	1.89927	1.80717	1.94393	1.9252	1.65167
163.038	1.05767	1.13513	1.20909	1.39277	1.67033	1.98419	1.93308	1.88943		160.1	1.69679	1.66005	1.70701	1.62488	1.67333	1.71337	1.89536	1.96179	2.10668	1.25052	2.57288	2.46116	2.67915	2.59948	2.65195	2.59433		160.099	1.40995	1.38881	1.38346	1.40395	1.38949	1.38401	1.42242	1.46021	1.44008	1.66151	1.61951	1.59365	1.76652	1.75779	1.7729	1.95374	1.97309	1.7992	1.98012	1.95724	1.65046
168.03	1.0295	1.15443	1.23094	1.40237	1.74648	1.95977	1.92552	1.91361		165.117	1.63494	1.58258	1.68063	1.64013	1.70057	1.68954	1.9153	1.9713	2.1225	1.24621	2.49993	2.44725	2.64244	2.49693	2.57291	2.53638		165.091	1.4022	1.37425	1.40425	1.41393	1.42689	1.39612	1.40908	1.45952	1.43282	1.65992	1.61684	1.55036	1.80472	1.78437	1.75086	1.92645	1.91511	1.74212	1.98064	1.95351	1.66415
173.022	1.05847	1.13866	1.19852	1.42764	1.70909	1.98845	1.94391	1.91484		170.084	1.66571	1.55245	1.66366	1.64061	1.6635	1.69947	1.90455	1.90639	2.07135	1.24629	2.51947	2.48313	2.65294	2.59902	2.66999	2.61721		170.083	1.41681	1.34824	1.37851	1.41176	1.43004	1.39979	1.41764	1.41945	1.42965	1.70744	1.58647	1.56016	1.81766	1.74383	1.74615	1.9052	1.95493	1.77015	1.96371	1.96964	1.6693
178.027	1.05307	1.11072	1.2061	1.42978	1.70185	1.92424	1.95999	1.91663		175.101	1.66687	1.6222	1.64993	1.67479	1.6584	1.70112	1.95913	1.91352	2.13373	1.18742	2.49308	2.58636	2.64738	2.64573	2.68349	2.59661		175.075	1.45652	1.41553	1.39292	1.48584	1.41597	1.40504	1.43027	1.4299	1.40901	1.68717	1.6006	1.57077	1.77385	1.73686	1.72628	1.99326	1.90041	1.73907	1.95454	1.95217	1.70346
183.044	1.07783	1.13261	1.20567	1.40417	1.70393	1.97704	1.96673	1.89055		180.068	1.65597	1.58971	1.63865	1.63197	1.66263	1.69758	1.9407	1.92824	2.20556	1.22638	2.58477	2.50203	2.70864	2.51886	2.65728	2.61419		180.092	1.41564	1.41785	1.37635	1.45109	1.43708	1.38067	1.44213	1.4435	1.44271	1.6383	1.59576	1.55668	1.82341	1.74686	1.72964	1.92926	1.94653	1.80551	2.0112	1.97918	1.65722
188.036	1.04913	1.12982	1.25257	1.44943	1.73218	1.98317	1.96601	1.94177		185.085	1.67995	1.59772	1.64443	1.6647	1.65894	1.71646	1.98398	1.9525	2.17462	1.24266	2.5027	2.59259	2.71525	2.59152	2.66136	2.66349		185.084	1.42259	1.36243	1.3993	1.38888	1.45077	1.42714	1.45426	1.44951	1.41743	1.6514	1.60435	1.58136	1.77336	1.74573	1.76088	1.97354	1.92023	1.79256	1.95671	1.96236	1.65374
193.028	1.05773	1.09757	1.24059	1.44287	1.77819	2.02673	1.99287	1.91895		190.103	1.63072	1.59018	1.59178	1.67221	1.69134	1.67294	1.92705	1.92757	2.22934	1.26329	2.53717	2.64298	2.70145	2.62811	2.65253	2.63202		190.076	1.41427	1.38971	1.36819	1.44946	1.4383	1.40679	1.4726	1.40582	1.46694	1.65206	1.61919	1.61106	1.87115	1.76392	1.77533	1.90644	1.92548	1.72003	1.97319	1.91706	1.65945
198.033	1.06904	1.10218	1.21242	1.44226	1.73235	1.99237	2.02159	1.92893		195.12	1.60815	1.59179	1.67301	1.67506	1.69721	1.66678	2.00685	1.91687	2.27372	1.24993	2.59943	2.54687	2.73476	2.63032	2.63583	2.57141		195.068	1.41761	1.38677	1.35528	1.42113	1.43694	1.44238	1.42259	1.44706	1.42605	1.69599	1.62572	1.58719	1.82366	1.82261	1.75296	1.93625	1.93855	1.76957	1.95706	1.9671	1.65234
203.063	1.05227	1.11389	1.21786	1.46972	1.74695	2.02075	2.0072	1.91315		200.087	1.62564	1.61464	1.64149	1.61551	1.72018	1.67871	1.94506	1.89748	2.13075	1.27554	2.6194	2.54726	2.70334	2.63438	2.69206	2.64245		200.06	1.3846	1.40347	1.40061	1.41761	1.39538	1.39801	1.44848	1.46185	1.43226	1.64557	1.60985	1.60413	1.82295	1.77426	1.73968	1.96572	1.9001	1.79862	1.92898	1.98378	1.63925
208.017	1.04026	1.12553	1.23574	1.44135	1.73064	1.99775	1.99392	1.90526		205.104	1.62905	1.60181	1.64433	1.66398	1.64834	1.68888	1.96592	1.91547	2.19759	1.24982	2.57036	2.49773	2.72182	2.62888	2.72598	2.57928		205.078	1.4121	1.39708	1.38433	1.41443	1.41996	1.41395	1.41731	1.48589	1.43556	1.71384	1.59898	1.57445	1.83317	1.76125	1.7305	1.95948	1.89979	1.75753	1.92336	1.92411	1.6747
213.022	1.0255	1.09583	1.24139	1.47793	1.7832	2.06552	1.96372	1.94977		210.122	1.66081	1.62642	1.64584	1.66519	1.70567	1.76774	2.00742	1.89673	2.18508	1.26172	2.60144	2.69484	2.67598	2.66335	2.6349	2.64209		210.07	1.39746	1.41769	1.32716	1.43686	1.423	1.42121	1.44771	1.47605	1.41257	1.66401	1.69138	1.57483	1.82527	1.78124	1.73874	1.91674	1.93176	1.76015	1.97285	1.94024	1.64872
218.027	1.04478	1.11281	1.25364	1.4617	1.81893	2.03077	2.00968	1.88662		215.088	1.6229	1.50285	1.68341	1.65833	1.67823	1.70139	2.05809	1.89581	2.22545	1.25859	2.60505	2.55911	2.7733	2.61745	2.67246	2.61597		215.062	1.46714	1.38838	1.36719	1.41263	1.43409	1.40583	1.44357	1.40754	1.43126	1.65142	1.67016	1.57822	1.80106	1.77173	1.71774	1.96778	1.93533	1.73805	1.97962	1.98798	1.65607
223.031	1.05405	1.08325	1.2687	1.46135	1.75215	2.0084	1.93814	1.9412		220.106	1.63037	1.55624	1.60482	1.68842	1.69204	1.72391	2.00766	1.92912	2.1981	1.25127	2.56568	2.58817	2.67949	2.63532	2.6754	2.68088		220.08	1.39002	1.41725	1.39495	1.43931	1.46481	1.41761	1.45505	1.44822	1.43338	1.66903	1.60393	1.59044	1.82923	1.81101	1.67581	1.91533	1.91523	1.76259	1.97026	1.95111	1.60985
228.036	1.06494	1.12746	1.25972	1.46724	1.79843	1.96942	1.98078	1.97122		225.072	1.63031	1.60378	1.66044	1.63464	1.70445	1.71958	2.03525	1.89931	2.28707	1.254	2.63562	2.64346	2.71309	2.57301	2.63068	2.69246		225.097	1.43531	1.38907	1.3353	1.42905	1.4459	1.3974	1.41635	1.45318	1.41484	1.699	1.67483	1.61332	1.82271	1.7858	1.76386	1.93839	1.91647	1.79218	1.99573	1.97666	1.66303
233.041	1.05283	1.09254	1.25593	1.47043	1.82865	1.98194	1.99394	1.92357		230.09	1.6451	1.57658	1.62894	1.6302	1.73114	1.71719	1.99531	1.97653	2.30529	1.26175	2.65981	2.53979	2.76231	2.67738	2.6108	2.59579		230.089	1.38474	1.444	1.36986	1.3802	1.38578	1.37038	1.42033	1.47323	1.3874	1.6983	1.66085	1.61522	1.79185	1.80012	1.74162	1.91488	1.95609	1.77018	1.91478	1.91153	1.64453
238.033	1.04873	1.12327	1.24739	1.48329	1.79291	2.03556	1.92425	1.90571		235.108	1.67146	1.59054	1.69934	1.68705	1.69366	1.70216	2.02218	1.92584	2.26813	1.24308	2.5791	2.57426	2.72422	2.67782	2.63941	2.58828		235.081	1.39776	1.42012	1.36929	1.4112	1.44814	1.39999	1.43084	1.4435	1.44037	1.71063	1.64795	1.60823	1.80413	1.76174	1.7864	1.96272	1.93425	1.77199	1.96349	1.9316	1.66657
243.076	1.04765	1.11326	1.22932	1.47089	1.80471	2.0343	2.02248	1.94727		240.125	1.58779	1.61382	1.64002	1.66879	1.70304	1.76579	2.08881	1.98281	2.23843	1.28152	2.56821	2.66608	2.6927	2.62955	2.66534	2.65787		240.073	1.41741	1.39394	1.38407	1.44707	1.45255	1.40828	1.41162	1.44253	1.41507	1.67959	1.63321	1.62021	1.84194	1.76804	1.74301	1.95725	1.92924	1.77253	1.97523	2.02232	1.66208
248.03	1.05575	1.13148	1.23388	1.48262	1.84989	2.04802	1.98486	1.95735		245.092	1.60355	1.61374	1.63761	1.65969	1.69076	1.69284	2.0591	1.91745	2.3108	1.27694	2.60964	2.56776	2.75892	2.64005	2.72174	2.64103		245.091	1.42879	1.41661	1.36849	1.38145	1.426	1.39975	1.44133	1.4399	1.41253	1.6483	1.6512	1.63003	1.85485	1.72814	1.75838	1.95358	1.90303	1.76438	1.93722	1.90485	1.65225
253.047	1.04681	1.10399	1.23306	1.47917	1.78265	2.03176	1.99406	1.9351		250.109	1.68098	1.57639	1.68224	1.68674	1.66103	1.69605	2.03461	1.93099	2.20438	1.26265	2.6509	2.64089	2.81407	2.56518	2.64172	2.64131		250.083	1.3915	1.40157	1.37018	1.46029	1.44877	1.38271	1.44904	1.49087	1.40338	1.71923	1.6108	1.59099	1.83495	1.75904	1.76537	1.91608	1.95616	1.75972	1.93684	1.95518	1.63212
258.039	1.04379	1.13343	1.23279	1.46545	1.84603	2.05179	1.98677	1.92853		255.076	1.64145	1.58705	1.61583	1.70243	1.70215	1.67043	2.02495	1.9484	2.26377	1.26215	2.66581	2.67139	2.80931	2.62089	2.64076	2.62025		255.075	1.40393	1.44765	1.37137	1.45023	1.4409	1.39899	1.40997	1.46731	1.4182	1.68573	1.6564	1.61989	1.81976	1.78042	1.75301	1.90269	1.96556	1.75863	1.9582	1.93523	1.65864
263.031	1.05131	1.12008	1.26272	1.49132	1.81007	2.12143	1.98584	1.92607		260.093	1.58844	1.6655	1.6087	1.65969	1.68435	1.69012	2.0432	1.91039	2.28888	1.29635	2.64381	2.63836	2.76603	2.61376	2.69225	2.62675		260.067	1.40463	1.38944	1.35691	1.43277	1.44882	1.42828	1.47196	1.46735	1.43227	1.7121	1.67586	1.64478	1.83241	1.77444	1.71903	1.945	1.89611	1.77261	1.93862	1.92992	1.63108
268.023	1.06177	1.1158	1.24617	1.49701	1.81602	2.0318	1.95993	1.91158		265.111	1.6245	1.60099	1.64973	1.60167	1.70024	1.73133	2.04368	1.96948	2.28495	1.28033	2.67675	2.54151	2.75161	2.60148	2.7204	2.61224		265.084	1.39905	1.41145	1.3664	1.38996	1.46453	1.42778	1.43755	1.44272	1.41061	1.72886	1.70278	1.57753	1.80327	1.767	1.72868	1.92609	1.91751	1.78958	1.87387	1.94633	1.66356
273.028	1.04604	1.12421	1.26133	1.5075	1.84414	2.05417	1.9439	1.92423		270.077	1.60673	1.5968	1.59833	1.648	1.69069	1.67461	2.00456	1.99867	2.27113	1.24914	2.59975	2.60852	2.74148	2.72707	2.69903	2.60997		270.102	1.4078	1.39748	1.38682	1.46633	1.42262	1.40624	1.44023	1.4482	1.39219	1.70293	1.62038	1.60073	1.86911	1.80993	1.72653	1.9319	1.88376	1.77826	1.87659	1.91726	1.63573
278.046	1.0512	1.12501	1.25694	1.50294	1.81472	2.00671	1.99722	1.91604		275.095	1.63806	1.56742	1.61331	1.63913	1.66351	1.6555	2.04161	1.94754	2.303	1.27985	2.65759	2.69207	2.71214	2.65984	2.64954	2.60799		275.094	1.40647	1.39545	1.41237	1.44478	1.41345	1.411	1.3909	1.49444	1.42937	1.68135	1.72888	1.62985	1.84573	1.73928	1.7221	1.97199	1.85754	1.74464	1.91516	1.90318	1.65155
283.051	1.05818	1.12035	1.25297	1.48726	1.83448	2.02971	1.98726	1.95292		280.112	1.61493	1.5723	1.62141	1.64652	1.67833	1.71442	2.0579	2.04116	2.26011	1.2646	2.66937	2.6584	2.68808	2.7118	2.61855	2.65802		280.086	1.41168	1.39881	1.41334	1.41104	1.39673	1.40913	1.45751	1.43311	1.42243	1.76213	1.66948	1.63489	1.81388	1.78832	1.77364	1.89752	1.92719	1.74839	1.91553	1.92332	1.61874
288.017	1.03067	1.11829	1.28002	1.54055	1.84611	2.06855	1.96952	1.95952		285.079	1.60771	1.53878	1.60438	1.64612	1.70179	1.73924	2.03135	1.99987	2.31062	1.29111	2.66378	2.56308	2.75481	2.6026	2.66311	2.61932		285.078	1.44251	1.374	1.3654	1.42743	1.42962	1.40267	1.40943	1.45084	1.43663	1.73643	1.64464	1.62155	1.81443	1.798	1.7497	1.91217	1.87746	1.76286	1.9354	1.94901	1.62398
293.035	1.04277	1.11166	1.2543	1.48733	1.84905	2.05012	1.99256	1.91964		290.096	1.61487	1.56474	1.65039	1.66057	1.74442	1.80605	2.09272	1.98816	2.27542	1.27171	2.58385	2.65526	2.74028	2.57837	2.68353	2.6269		290.096	1.41256	1.41366	1.35137	1.40843	1.42655	1.42556	1.41974	1.46118	1.4209	1.67965	1.70804	1.64499	1.84024	1.72761	1.69431	1.87477	1.85317	1.73225	1.87902	1.92291	1.6371
298.039	1.06025	1.11244	1.2668	1.49616	1.84628	2.09188	1.97924	1.90081		295.114	1.58669	1.64584	1.5952	1.66205	1.72996	1.72503	2.08344	1.97199	2.30167	1.2811	2.60776	2.66503	2.78673	2.59687	2.6586	2.68755		295.088	1.39663	1.42809	1.36505	1.43308	1.41792	1.39448	1.417	1.42439	1.42844	1.70908	1.63709	1.61646	1.86543	1.77779	1.73858	1.9446	1.8837	1.77334	1.89829	1.95671	1.61767
303.057	1.07017	1.13486	1.25206	1.53574	1.84559	2.07162	1.97715	1.9324		300.08	1.592	1.6269	1.6198	1.66646	1.70203	1.77275	2.04215	2.03667	2.3134	1.28758	2.62037	2.5486	2.65607	2.61416	2.69308	2.54444		300.08	1.36086	1.38515	1.37545	1.42078	1.44637	1.41529	1.43145	1.42869	1.44516	1.79572	1.64526	1.61409	1.87117	1.76427	1.79443	1.90579	1.93397	1.80626	1.93345	1.90727	1.62969
[truncated: 3 more columns]

## Sheet: Figure 4d
Q573T (EA) N = 3
Time (s)	0 nM			0.32 nM			1.6 nM			8 nM			40 nM			200 nM			1 uM			5 uM
0.7554	1.41821	1.34423	1.33555	1.35098	1.36412	1.32317	1.39623	1.3536	1.34808	1.3743	1.32848	1.1662	1.39019	1.35678	1.33154	1.40372	1.3481	1.36587	1.43591	1.39694	1.36697	1.35373	1.36291	1.31628
5.1074	1.40865	1.34482	1.34671	1.40612	1.35669	1.34072	1.3666	1.36344	1.3286	1.43377	1.33441	1.19638	1.39397	1.309	1.32377	1.36458	1.38168	1.32016	1.41347	1.36286	1.37673	1.37197	1.33436	1.31953
10.0994	1.41285	1.35433	1.36799	1.40646	1.34626	1.35132	1.3678	1.37126	1.38022	1.44588	1.35583	1.19297	1.38287	1.35045	1.32303	1.39108	1.41307	1.32813	1.37395	1.37757	1.35022	1.40255	1.34644	1.34259
15.0914	1.38727	1.36975	1.32857	1.42318	1.35376	1.33451	1.41712	1.35085	1.35681	1.44006	1.34169	1.17118	1.36631	1.35358	1.34012	1.38867	1.38251	1.29213	1.39196	1.36704	1.33021	1.36531	1.33563	1.33806
20.109	1.40513	1.36336	1.37279	1.38912	1.4133	1.34703	1.41411	1.37471	1.31513	1.39925	1.35765	1.18791	1.38721	1.3716	1.32751	1.38325	1.41247	1.34643	1.44141	1.40125	1.34855	1.35627	1.34816	1.33593
25.101	1.41546	1.36881	1.33648	1.39423	1.39967	1.32119	1.37913	1.36874	1.33518	1.38404	1.35207	1.1976	1.37496	1.35341	1.34495	1.35871	1.41947	1.33659	1.39937	1.38178	1.33552	1.40009	1.39318	1.33204
30.093	1.3989	1.31843	1.334	1.44515	1.34356	1.39154	1.43556	1.36085	1.36531	1.45406	1.38795	1.17693	1.36957	1.3659	1.31753	1.39629	1.39598	1.34053	1.44378	1.43612	1.34215	1.39486	1.35713	1.34874
35.1106	1.43561	1.37212	1.33137	1.41756	1.34232	1.35278	1.37664	1.36208	1.33601	1.42226	1.34547	1.15416	1.41617	1.37642	1.33739	1.39658	1.41793	1.34794	1.39783	1.38776	1.34947	1.39355	1.32837	1.30455
40.1026	1.39925	1.33879	1.3311	1.39715	1.37224	1.32821	1.40742	1.37505	1.34888	1.4324	1.35853	1.17776	1.38904	1.3795	1.34627	1.3637	1.39403	1.32456	1.41157	1.36094	1.31472	1.40423	1.35035	1.34229
45.0946	1.41554	1.37093	1.36416	1.4024	1.35682	1.34821	1.40088	1.37059	1.32875	1.41562	1.37284	1.17254	1.40813	1.3509	1.30523	1.35364	1.39309	1.33356	1.40425	1.38074	1.33705	1.35895	1.31991	1.34279
50.0866	1.42638	1.35395	1.3305	1.39412	1.3779	1.324	1.38113	1.35905	1.3748	1.41524	1.35626	1.14328	1.40887	1.35556	1.32574	1.38623	1.40208	1.33798	1.42373	1.37445	1.35999	1.42097	1.3356	1.35046
55.1042	1.4039	1.36566	1.36263	1.41238	1.38111	1.34896	1.39412	1.36735	1.35286	1.43748	1.3213	1.16317	1.38774	1.39752	1.33647	1.36851	1.38596	1.31095	1.41258	1.39268	1.32535	1.383	1.3473	1.34008
60.0962	1.2827	1.14579	1.11256	1.11083	1.16097	1.08054	1.22874	1.08992	1.12698	1.16023	1.13144	1.06332	1.20221	1.14607	1.02897	1.17565	1.12807	1.24859	1.25029	1.25399	1.10843	1.07903	1.10934	1.29268
65.1138	1.46743	1.44053	1.41488	1.48475	1.41246	1.39392	1.4096	1.41033	1.36912	1.46285	1.44214	1.22348	1.44858	1.34669	1.2216	1.40452	1.38849	1.40194	1.63766	1.60974	1.71049	1.71706	1.7205	1.72633
70.1058	1.41435	1.38856	1.32838	1.40349	1.38273	1.36676	1.41155	1.39991	1.36327	1.43972	1.38426	1.18629	1.44686	1.4334	1.36786	1.64942	1.62973	1.58786	2.01334	2.02458	2.01062	2.15671	2.13952	2.08338
75.0978	1.42841	1.38814	1.38437	1.359	1.38469	1.35199	1.36194	1.38984	1.36842	1.41802	1.39087	1.19528	1.43443	1.42401	1.39122	1.67284	1.62741	1.6155	2.02908	2.05561	1.93934	2.15531	2.16763	2.13974
80.0898	1.39901	1.35029	1.36209	1.39999	1.39735	1.33098	1.40592	1.39694	1.38867	1.45528	1.39333	1.19279	1.44185	1.46561	1.35755	1.66644	1.64632	1.59573	2.02709	2.0599	2.01112	2.0949	2.17413	2.11637
85.1074	1.46006	1.36305	1.3594	1.42588	1.40752	1.3628	1.35542	1.40048	1.36918	1.46438	1.39971	1.198	1.40599	1.41295	1.37023	1.64995	1.61734	1.5642	2.06966	1.99466	2.01653	2.20856	2.19108	2.09508
90.0994	1.43545	1.3855	1.36803	1.42548	1.37966	1.32973	1.39471	1.37949	1.38252	1.38786	1.39299	1.19198	1.45805	1.4276	1.38778	1.65373	1.57757	1.563	2.04484	1.97206	1.99355	2.19022	2.13691	2.13598
95.0914	1.4547	1.35765	1.34614	1.38037	1.39403	1.36832	1.39138	1.40416	1.36536	1.42636	1.37187	1.15229	1.42895	1.44174	1.39747	1.64878	1.61587	1.57344	2.08638	2.07922	2.02582	2.17765	2.20809	2.16053
100.109	1.40579	1.31567	1.34809	1.41976	1.38274	1.36154	1.42053	1.38957	1.3712	1.48376	1.36526	1.17329	1.42792	1.39081	1.35311	1.59841	1.58217	1.54374	2.02716	2.01418	1.94407	2.1484	2.12136	2.12832
105.101	1.39845	1.38389	1.33623	1.41891	1.3697	1.3613	1.39723	1.42221	1.37617	1.46455	1.38658	1.20832	1.40811	1.36454	1.37834	1.60371	1.62586	1.55919	2.07656	1.9953	1.98259	2.22162	2.1363	2.06309
110.119	1.46444	1.39165	1.3735	1.41118	1.38765	1.34481	1.43109	1.36726	1.36582	1.45703	1.38816	1.18703	1.41296	1.40327	1.31559	1.65374	1.55873	1.5473	2.09213	1.99458	1.91821	2.233	2.12721	2.08901
115.111	1.43983	1.3672	1.33639	1.44952	1.38762	1.32735	1.44512	1.38268	1.34488	1.3861	1.36743	1.17111	1.4115	1.38808	1.36278	1.62906	1.60657	1.50513	2.06634	2.02579	1.94785	2.14281	2.173	2.16551
120.103	1.46841	1.36994	1.34471	1.45552	1.39607	1.34801	1.43624	1.36353	1.37301	1.48975	1.41215	1.19591	1.39703	1.43518	1.36769	1.59749	1.56226	1.54933	2.07323	1.99593	1.97815	2.22849	2.19937	2.06092
125.095	1.44265	1.38754	1.32656	1.43802	1.38824	1.33159	1.39229	1.39761	1.35669	1.42404	1.33763	1.18211	1.39775	1.35585	1.33796	1.61659	1.6355	1.49801	1.99671	2.09088	1.98906	2.16015	2.18439	2.07884
130.087	1.40485	1.38466	1.35088	1.44916	1.36767	1.33361	1.40622	1.36297	1.34069	1.46691	1.38238	1.16966	1.42432	1.36565	1.38262	1.591	1.57155	1.48932	2.05678	2.06928	1.99391	2.15499	2.15966	2.12015
135.104	1.39525	1.34963	1.34922	1.41121	1.39609	1.34854	1.44711	1.41626	1.38483	1.45149	1.37515	1.17468	1.41092	1.41099	1.38043	1.62748	1.58356	1.5557	2.11943	2.10844	1.96307	2.23224	2.0951	2.13296
140.096	1.42288	1.3408	1.34668	1.44232	1.37624	1.36269	1.3661	1.37074	1.37519	1.45267	1.36771	1.1979	1.41254	1.38247	1.38326	1.58777	1.52493	1.49279	2.08822	2.07136	1.91953	2.1562	2.12656	2.08673
145.114	1.38894	1.37481	1.35937	1.44726	1.41799	1.34753	1.39965	1.39818	1.413	1.41277	1.37189	1.16843	1.42663	1.38287	1.37402	1.63525	1.57174	1.56457	2.14474	2.01123	1.9721	2.17519	2.11592	2.07023
150.106	1.40873	1.36539	1.36796	1.42361	1.40375	1.3318	1.42675	1.35334	1.39881	1.43012	1.34754	1.17419	1.42497	1.43207	1.34034	1.60025	1.53386	1.51176	2.13286	2.11664	1.99548	2.16418	2.22258	2.14412
155.098	1.454	1.36985	1.34298	1.38816	1.41749	1.36482	1.38536	1.38059	1.3546	1.42363	1.39022	1.17714	1.38947	1.39223	1.35366	1.58822	1.52877	1.50402	2.09985	2.00945	2.00663	2.11822	2.10348	2.14274
160.115	1.39801	1.37117	1.32473	1.42047	1.38691	1.33207	1.37753	1.37992	1.34703	1.44037	1.42407	1.19074	1.42502	1.3841	1.37972	1.55781	1.55289	1.48372	2.09306	1.96276	1.97372	2.21541	2.07366	2.12503
165.107	1.43233	1.36557	1.35351	1.40288	1.36385	1.34397	1.4337	1.3797	1.36116	1.46896	1.38243	1.18352	1.45589	1.42074	1.35861	1.63125	1.58746	1.50887	2.0679	1.96631	2.02917	2.20899	2.08604	2.10613
170.099	1.46286	1.34892	1.37614	1.45055	1.41236	1.36229	1.41679	1.38822	1.38386	1.44252	1.38348	1.18004	1.41159	1.41081	1.36821	1.59645	1.53922	1.46486	2.15801	2.04658	2.0181	2.15772	2.18401	2.10256
175.091	1.40402	1.34129	1.35594	1.42044	1.36954	1.34884	1.42576	1.40089	1.39569	1.47155	1.38826	1.19854	1.4565	1.38113	1.36708	1.61397	1.57664	1.51229	2.1135	2.03283	1.93011	2.25462	2.14197	2.02334
180.083	1.41131	1.38639	1.34868	1.37513	1.42095	1.35389	1.41898	1.40338	1.3482	1.44848	1.34335	1.19873	1.43989	1.38666	1.3852	1.5961	1.56961	1.47992	2.15429	1.99915	1.97444	2.18144	2.22154	2.09291
185.101	1.43712	1.36588	1.36394	1.43228	1.39369	1.35244	1.4163	1.38941	1.37625	1.4682	1.35448	1.19564	1.44717	1.41213	1.35494	1.63248	1.576	1.5238	2.14002	1.97968	1.96792	2.20601	2.15988	2.18238
190.093	1.41096	1.34915	1.35261	1.42344	1.38856	1.34342	1.4102	1.38681	1.37787	1.43658	1.35505	1.18673	1.42795	1.42353	1.34363	1.61237	1.56669	1.56002	2.12927	2.02263	1.97125	2.12806	2.14963	2.08196
195.085	1.37801	1.32422	1.35112	1.42084	1.4147	1.33785	1.37914	1.39889	1.35721	1.44537	1.3629	1.18781	1.42058	1.42318	1.31865	1.64564	1.57641	1.49542	2.12557	2.02238	1.96231	2.21041	2.12971	2.07738
200.103	1.39045	1.35121	1.35306	1.44707	1.36874	1.35215	1.47449	1.3881	1.38532	1.42654	1.384	1.19727	1.43022	1.41965	1.37941	1.57322	1.55244	1.50371	2.09857	2.01104	1.99389	2.17968	2.16655	2.12875
205.095	1.42456	1.36071	1.36913	1.39304	1.38932	1.36763	1.3843	1.39971	1.3758	1.44037	1.41145	1.19315	1.42683	1.40236	1.36372	1.62025	1.54028	1.49476	2.16911	2.02126	1.96176	2.22706	2.17467	2.111
210.087	1.42563	1.34267	1.33119	1.42938	1.34232	1.33074	1.41939	1.37683	1.39963	1.44691	1.39561	1.19789	1.44747	1.38845	1.35735	1.56895	1.52505	1.46609	2.12186	2.09247	1.98857	2.29032	2.13629	2.15378
215.104	1.36778	1.35276	1.35191	1.45259	1.3809	1.33941	1.4147	1.37181	1.3359	1.4498	1.38838	1.20493	1.44175	1.3718	1.34458	1.59636	1.5389	1.52331	2.17233	2.03154	1.98797	2.21581	2.21011	2.09803
220.096	1.4308	1.36216	1.33375	1.42846	1.36235	1.33034	1.40777	1.38175	1.37049	1.39711	1.39111	1.17219	1.38887	1.40924	1.38104	1.60153	1.49332	1.48498	2.14676	2.04945	1.98916	2.15524	2.13953	2.08198
225.088	1.4089	1.3575	1.32972	1.41067	1.38155	1.33356	1.4013	1.39936	1.3799	1.43378	1.40269	1.19007	1.41014	1.36233	1.36624	1.58254	1.51757	1.48756	2.06914	2.11031	1.96633	2.17177	2.17381	2.08077
230.106	1.4082	1.36143	1.35518	1.40646	1.37993	1.36305	1.4104	1.38986	1.37038	1.45359	1.35913	1.19106	1.41664	1.40945	1.34718	1.593	1.52359	1.48108	2.0296	2.05447	1.99918	2.20505	2.17433	2.12188
235.098	1.42161	1.3669	1.34285	1.37992	1.37121	1.37254	1.36312	1.38729	1.39728	1.48026	1.37866	1.20416	1.3899	1.37889	1.37841	1.61914	1.54914	1.52319	2.13193	2.03661	2.0074	2.22028	2.15248	2.13535
240.09	1.4251	1.38271	1.3805	1.39719	1.38489	1.34082	1.40058	1.36006	1.37242	1.42871	1.38433	1.20152	1.4562	1.41767	1.32355	1.59995	1.4921	1.49145	2.08933	2.09605	1.97808	2.25089	2.16371	2.1111
245.082	1.39686	1.37396	1.34431	1.41381	1.38206	1.39119	1.42336	1.37909	1.37939	1.46996	1.3607	1.20915	1.42793	1.39945	1.3951	1.57901	1.54691	1.47042	2.11384	1.99352	1.99598	2.22401	2.13267	2.12675
250.099	1.42062	1.34197	1.39387	1.41964	1.37156	1.35096	1.41277	1.37991	1.34172	1.47096	1.38346	1.2	1.44676	1.40193	1.37804	1.59812	1.54387	1.5097	2.13295	2.03141	1.98587	2.20297	2.18327	2.08833
255.117	1.41826	1.35381	1.3558	1.43762	1.40449	1.35146	1.40358	1.39246	1.35157	1.43342	1.36641	1.16932	1.39796	1.40347	1.36609	1.59312	1.50926	1.48767	2.11594	2.00948	2.00036	2.18872	2.12405	2.13391
260.109	1.40089	1.34319	1.35904	1.41238	1.40191	1.3434	1.42688	1.3805	1.37229	1.47123	1.37382	1.18371	1.4129	1.37697	1.37459	1.58114	1.52231	1.43419	2.14525	1.99935	1.91132	2.16824	2.11963	2.11053
265.101	1.3763	1.37364	1.36046	1.41552	1.36899	1.3454	1.41949	1.39234	1.39853	1.43132	1.37512	1.19813	1.42275	1.39909	1.34741	1.55539	1.52965	1.4958	2.06676	1.98925	2.00906	2.19663	2.17177	2.06922
270.093	1.40767	1.33394	1.34706	1.39858	1.39814	1.32935	1.44076	1.39059	1.37804	1.41648	1.38449	1.19334	1.41564	1.41895	1.36213	1.52926	1.53413	1.46859	2.17533	2.07663	1.95731	2.15828	2.17593	2.08541
275.085	1.40833	1.35939	1.40257	1.43264	1.39007	1.34158	1.45239	1.38462	1.36102	1.39735	1.36547	1.17795	1.39175	1.40118	1.36473	1.63998	1.54454	1.47219	2.10409	2.01363	1.94778	2.17492	2.15117	2.15228
280.103	1.40099	1.40978	1.34895	1.3951	1.37748	1.33807	1.3679	1.38624	1.39353	1.42267	1.38297	1.20829	1.41147	1.41294	1.3784	1.63565	1.52165	1.5096	2.16356	2.00523	1.98201	2.23747	2.17048	2.08763
285.095	1.4101	1.35276	1.3178	1.41758	1.3772	1.37882	1.39362	1.39081	1.36011	1.40393	1.36665	1.1818	1.41993	1.41517	1.38889	1.58197	1.52773	1.45096	2.13369	2.04066	2.02308	2.21491	2.23115	2.11212
290.087	1.42528	1.37302	1.35662	1.41071	1.38257	1.3216	1.41709	1.37458	1.34042	1.46658	1.36128	1.20425	1.42248	1.37875	1.32015	1.61638	1.52328	1.49108	2.17156	2.08642	1.94993	2.26856	2.14122	2.11384
295.079	1.41428	1.34238	1.37131	1.39158	1.35029	1.38004	1.39856	1.38225	1.38032	1.44033	1.34824	1.20245	1.38424	1.36044	1.33925	1.57859	1.55236	1.47342	2.1462	2.03952	2.00883	2.18226	2.12029	2.12084
300.096	1.40666	1.37031	1.34986	1.47611	1.39406	1.38518	1.42824	1.39204	1.36723	1.43614	1.3852	1.20693	1.4163	1.38766	1.35113	1.60467	1.5193	1.46594	2.12832	2.05022	1.95003	2.18872	2.18329	2.04733

## Sheet: Figure 4e
Q573T (AM237) N = 3
Time (s)	0 nM			0.32 nM			1.6 nM			8 nM			40 nM			200 nM			1 uM			5 uM
0.7644	1.41878	1.39545	1.3756	1.41495	1.39176	1.4144	1.41422	1.37351	1.38071	1.42971	1.40628	1.41683	1.41327	1.44071	1.43035	1.28994	1.40645	1.4088	1.3927	1.22245	1.37875	1.42584	1.38632	1.29567
5.0908	1.40893	1.37179	1.36982	1.45592	1.42438	1.39602	1.4423	1.4479	1.38295	1.43225	1.3857	1.36946	1.42765	1.41576	1.39492	1.27702	1.4062	1.36565	1.44633	1.2219	1.37195	1.38209	1.40717	1.29891
10.0828	1.41206	1.38584	1.34289	1.43297	1.44734	1.37907	1.39234	1.39579	1.39404	1.46606	1.45812	1.37468	1.41224	1.4291	1.40243	1.28439	1.34353	1.39336	1.40138	1.24423	1.40106	1.38809	1.398	1.29249
15.0748	1.38996	1.38169	1.39439	1.42668	1.3837	1.39619	1.41913	1.37581	1.38284	1.46252	1.42604	1.39925	1.43863	1.44101	1.37631	1.27868	1.41892	1.36087	1.40876	1.24167	1.39933	1.44092	1.37039	1.27368
20.0924	1.38522	1.4045	1.41482	1.42365	1.39289	1.40382	1.42667	1.44439	1.38495	1.43835	1.42836	1.41021	1.43348	1.40702	1.40275	1.28344	1.385	1.42165	1.41342	1.24179	1.37861	1.42993	1.38688	1.29849
25.0844	1.41013	1.40175	1.3821	1.45186	1.38458	1.37441	1.43581	1.42001	1.3924	1.40602	1.44751	1.37548	1.4488	1.39021	1.37059	1.2994	1.43383	1.37902	1.41446	1.23039	1.40434	1.4046	1.3936	1.29088
30.102	1.39329	1.40828	1.37898	1.49042	1.38624	1.40502	1.39273	1.42815	1.41897	1.44299	1.43962	1.40374	1.44778	1.40856	1.41803	1.28125	1.42169	1.36763	1.4364	1.23322	1.3924	1.41392	1.3738	1.29154
35.094	1.4115	1.37822	1.3954	1.49705	1.40903	1.44199	1.42369	1.42524	1.37479	1.4746	1.452	1.41335	1.41935	1.41596	1.41665	1.28835	1.46567	1.39694	1.41773	1.22637	1.40143	1.42182	1.38758	1.27985
40.086	1.38605	1.39185	1.34779	1.44311	1.38204	1.38408	1.39296	1.39811	1.37602	1.46699	1.44138	1.35418	1.44417	1.43719	1.38727	1.30692	1.40547	1.36351	1.44527	1.23564	1.3756	1.42444	1.4089	1.29224
45.078	1.40893	1.40816	1.37671	1.44585	1.44786	1.41309	1.44434	1.43841	1.42458	1.45591	1.42881	1.39049	1.44507	1.42794	1.41404	1.31289	1.39862	1.3798	1.44504	1.21577	1.44561	1.41357	1.39492	1.29228
50.0956	1.38546	1.37966	1.38847	1.49545	1.42161	1.41912	1.42405	1.39685	1.42582	1.44896	1.40924	1.39448	1.39908	1.40431	1.41192	1.30357	1.40597	1.40129	1.45738	1.23383	1.38944	1.4377	1.40515	1.26289
55.0876	1.39644	1.41993	1.39478	1.47112	1.45066	1.40401	1.39827	1.4265	1.36911	1.53317	1.41246	1.38522	1.43121	1.41868	1.40862	1.25252	1.4224	1.39258	1.41611	1.25637	1.42344	1.37162	1.38912	1.30396
60.0796	1.24207	1.27077	1.23267	1.2838	1.20436	1.21996	1.24002	1.23722	1.22752	1.24968	1.26295	1.2331	1.32998	1.26706	1.2236	1.15338	1.20116	1.20064	1.17329	1.09081	1.15958	1.10884	1.09363	1.10714
65.0972	1.4617	1.45164	1.46424	1.66713	1.51629	1.44279	1.3777	1.46939	1.44658	1.55355	1.49611	1.46948	1.42399	1.30547	1.30568	1.24349	1.3744	1.35213	1.34571	1.2404	1.34841	1.40513	1.36565	1.27092
70.0892	1.37625	1.38377	1.3501	1.46446	1.45495	1.38986	1.4302	1.36651	1.43466	1.44508	1.44856	1.39293	1.51748	1.5097	1.4442	1.38668	1.53205	1.54961	1.65384	1.3949	1.62473	1.63778	1.63368	1.49616
75.0812	1.38293	1.40291	1.3862	1.45893	1.38177	1.40184	1.41475	1.4377	1.39088	1.51454	1.47479	1.42462	1.50982	1.48053	1.4474	1.39765	1.56051	1.57347	1.76419	1.3707	1.73412	1.72699	1.65582	1.54914
80.0988	1.38977	1.37929	1.36798	1.52476	1.4542	1.40111	1.43518	1.47758	1.41918	1.51664	1.44711	1.39246	1.45243	1.47416	1.46575	1.44732	1.56498	1.65412	1.74691	1.44967	1.71093	1.70432	1.69366	1.56161
85.0908	1.42579	1.38511	1.40056	1.47421	1.44154	1.40848	1.4261	1.45692	1.41158	1.44656	1.4324	1.39034	1.50806	1.47882	1.4521	1.46711	1.67235	1.65608	1.81384	1.45536	1.76659	1.74794	1.77583	1.59472
90.0828	1.43994	1.41914	1.39261	1.45342	1.46835	1.38702	1.43009	1.42073	1.40699	1.48155	1.46889	1.40905	1.50339	1.45596	1.45083	1.48269	1.69194	1.6931	1.83587	1.44846	1.78676	1.77564	1.74909	1.58153
95.0748	1.41351	1.41767	1.3835	1.4445	1.46128	1.3911	1.44617	1.44995	1.42086	1.46266	1.43537	1.41545	1.50916	1.43606	1.45829	1.47099	1.66905	1.65394	1.87268	1.47795	1.75734	1.73504	1.82094	1.60718
100.092	1.41135	1.41057	1.3846	1.49539	1.42324	1.39849	1.40228	1.47244	1.38042	1.47945	1.45738	1.43501	1.51098	1.46134	1.42025	1.47016	1.64086	1.65959	1.8153	1.50112	1.76657	1.74659	1.77135	1.62763
105.084	1.37834	1.37475	1.40774	1.49202	1.40723	1.40069	1.44676	1.42922	1.41878	1.46953	1.44918	1.39629	1.52863	1.47218	1.46193	1.49193	1.64384	1.7235	1.86932	1.48002	1.81279	1.78835	1.77992	1.67782
110.102	1.38337	1.4021	1.37293	1.48757	1.40116	1.41113	1.41032	1.44709	1.42182	1.4563	1.45855	1.40135	1.50879	1.47045	1.47297	1.48983	1.63191	1.69675	1.86593	1.50895	1.86921	1.76925	1.7852	1.65578
115.094	1.42191	1.40105	1.37289	1.45514	1.41911	1.3994	1.43686	1.44529	1.39712	1.46053	1.45656	1.40393	1.48355	1.51624	1.42736	1.49195	1.65747	1.70569	1.86681	1.51757	1.83079	1.73406	1.76437	1.65578
120.086	1.38578	1.40593	1.367	1.47273	1.44382	1.39311	1.42763	1.4792	1.39553	1.46113	1.45465	1.41047	1.51166	1.46102	1.44706	1.49214	1.71062	1.68055	1.81947	1.51868	1.84572	1.79204	1.81224	1.67696
125.078	1.40202	1.39291	1.38526	1.46335	1.44692	1.41098	1.41487	1.42341	1.39171	1.4686	1.43125	1.41817	1.52289	1.48473	1.44187	1.47609	1.65483	1.72686	1.90121	1.48879	1.82271	1.76011	1.80599	1.65127
130.096	1.38002	1.40149	1.36862	1.45904	1.43509	1.42196	1.42276	1.44906	1.41443	1.43546	1.50163	1.46039	1.52957	1.51139	1.4527	1.47697	1.71031	1.67813	1.89381	1.51525	1.85572	1.78312	1.81689	1.66527
135.088	1.38604	1.36761	1.37204	1.48808	1.37882	1.40075	1.43803	1.42804	1.408	1.46344	1.47741	1.41541	1.49703	1.4902	1.47001	1.51356	1.74473	1.71945	1.96371	1.51935	1.83039	1.73863	1.83683	1.66477
140.08	1.39136	1.40543	1.37046	1.46644	1.43982	1.39048	1.45719	1.44882	1.40644	1.4721	1.48334	1.40619	1.51609	1.50171	1.42946	1.50012	1.68811	1.7126	1.87371	1.54629	1.87978	1.78034	1.79307	1.69606
145.072	1.41465	1.42727	1.37143	1.50578	1.4302	1.38016	1.42106	1.41364	1.40035	1.44452	1.4534	1.4174	1.49563	1.48627	1.45309	1.5281	1.70641	1.7199	1.86862	1.52103	1.83918	1.80127	1.77211	1.70236
150.064	1.38903	1.37821	1.37881	1.47448	1.41443	1.37239	1.4553	1.43598	1.44308	1.47866	1.50463	1.40419	1.51073	1.47171	1.46983	1.4763	1.68039	1.69061	1.92057	1.50302	1.85356	1.74351	1.81342	1.66203
155.081	1.38147	1.37668	1.37913	1.4967	1.42107	1.42232	1.45393	1.43988	1.40707	1.47973	1.45928	1.42078	1.48458	1.49625	1.44178	1.4829	1.69415	1.69223	1.90358	1.52889	1.83907	1.74934	1.76946	1.65143
160.099	1.37925	1.36761	1.38027	1.46628	1.41378	1.38816	1.39999	1.43233	1.3961	1.49545	1.46283	1.37856	1.45099	1.44979	1.49415	1.51718	1.72094	1.68617	1.89484	1.50632	1.86913	1.76919	1.79932	1.67683
165.091	1.36548	1.35166	1.35267	1.47481	1.40934	1.40202	1.42708	1.4413	1.36534	1.4449	1.44664	1.41019	1.50978	1.4876	1.51031	1.46329	1.6903	1.70815	1.91098	1.52394	1.87685	1.74864	1.8126	1.616
170.083	1.37969	1.38538	1.37387	1.43741	1.41335	1.41925	1.44109	1.44277	1.42898	1.46309	1.46108	1.41455	1.49386	1.43751	1.49377	1.5096	1.71193	1.67955	1.97891	1.48214	1.79095	1.68922	1.84399	1.673
175.075	1.37045	1.39306	1.38172	1.4604	1.41259	1.40196	1.42545	1.47036	1.39614	1.43858	1.44694	1.41514	1.47906	1.47111	1.44682	1.52171	1.73718	1.70624	1.91546	1.53733	1.8496	1.71968	1.80869	1.6782
180.092	1.36804	1.42101	1.37022	1.4346	1.41075	1.39132	1.44629	1.45493	1.38985	1.496	1.46389	1.39054	1.45881	1.46886	1.44819	1.52844	1.70156	1.7043	1.8816	1.50318	1.84299	1.7557	1.76975	1.65334
185.084	1.38789	1.41104	1.37141	1.49221	1.43047	1.384	1.46382	1.43477	1.41746	1.49095	1.43929	1.4085	1.52505	1.49606	1.43973	1.50639	1.69793	1.68983	1.95974	1.50874	1.86771	1.71068	1.85651	1.66386
190.076	1.37944	1.4108	1.3963	1.47954	1.43334	1.40028	1.40704	1.45219	1.40984	1.48785	1.45711	1.42015	1.49816	1.47841	1.47993	1.50304	1.67902	1.70144	1.92168	1.5239	1.86325	1.74211	1.81387	1.65489
195.068	1.37386	1.37821	1.35911	1.45018	1.43707	1.41458	1.41929	1.45984	1.40661	1.4429	1.44239	1.4016	1.48313	1.47107	1.46145	1.49219	1.72463	1.69209	1.90921	1.55022	1.8324	1.74708	1.7807	1.64302
200.06	1.37236	1.38439	1.37087	1.48012	1.43443	1.40745	1.44717	1.41613	1.40114	1.48496	1.50512	1.41334	1.4967	1.47926	1.46961	1.50351	1.69901	1.68434	1.9611	1.51842	1.86825	1.74226	1.79737	1.6852
205.078	1.39234	1.37401	1.39634	1.45726	1.43023	1.41914	1.41489	1.45238	1.42969	1.42367	1.42992	1.41539	1.47812	1.46695	1.45582	1.5403	1.72749	1.66791	1.88157	1.5167	1.85605	1.74638	1.80335	1.64162
210.07	1.40002	1.39365	1.3573	1.48766	1.41021	1.4155	1.47123	1.45707	1.39838	1.51016	1.43918	1.39525	1.4553	1.46379	1.48272	1.50929	1.7109	1.66484	1.9044	1.53383	1.84377	1.68948	1.79876	1.67396
215.062	1.35478	1.40163	1.38662	1.45816	1.4412	1.41842	1.46051	1.45533	1.42855	1.46463	1.4665	1.39816	1.47699	1.48107	1.44154	1.4956	1.70281	1.73361	1.89419	1.50951	1.88361	1.72064	1.82505	1.65969
220.08	1.42255	1.36643	1.39539	1.4913	1.41229	1.38033	1.42428	1.4293	1.39292	1.47623	1.44326	1.41258	1.50006	1.47163	1.44333	1.46582	1.68053	1.69979	1.90956	1.50522	1.85906	1.74403	1.84095	1.62288
225.097	1.36687	1.40491	1.35614	1.47366	1.42518	1.41828	1.41654	1.46251	1.38151	1.43608	1.4478	1.39958	1.46084	1.47557	1.43921	1.49537	1.71121	1.70366	1.86502	1.50655	1.83224	1.6705	1.7352	1.64969
230.089	1.40867	1.42251	1.38431	1.44139	1.44318	1.40734	1.40784	1.45278	1.3685	1.44184	1.4553	1.39603	1.49044	1.44412	1.46302	1.48605	1.68704	1.72038	1.92139	1.5133	1.83975	1.73292	1.81216	1.65082
235.081	1.38617	1.38842	1.39396	1.46313	1.45201	1.40143	1.46801	1.44156	1.39688	1.44527	1.47456	1.40336	1.50162	1.49349	1.45887	1.52437	1.71171	1.71821	1.8756	1.53587	1.85886	1.6985	1.81283	1.65873
240.073	1.3977	1.42245	1.38464	1.49033	1.44782	1.38232	1.42421	1.43599	1.41489	1.45134	1.45697	1.39098	1.50159	1.44949	1.44425	1.49445	1.67188	1.70311	1.89061	1.51922	1.8359	1.69696	1.78374	1.65577
245.091	1.37269	1.42293	1.3662	1.47786	1.42525	1.41659	1.44257	1.43945	1.38821	1.4593	1.43931	1.41633	1.51201	1.49103	1.46778	1.53548	1.68496	1.6689	1.88217	1.49599	1.82736	1.72805	1.80612	1.65255
250.083	1.40948	1.42481	1.39695	1.47262	1.38935	1.39901	1.41752	1.42811	1.40128	1.46354	1.43779	1.39854	1.51824	1.44686	1.49307	1.51704	1.6738	1.6939	1.87411	1.51532	1.83063	1.70867	1.7544	1.65503
255.075	1.37429	1.4114	1.36751	1.4439	1.42394	1.37551	1.42	1.43484	1.39469	1.47022	1.45558	1.37039	1.46913	1.49918	1.46483	1.49808	1.69153	1.68695	1.90044	1.52285	1.83669	1.63928	1.78647	1.67608
260.067	1.39512	1.37181	1.37477	1.49614	1.42297	1.40605	1.46904	1.41211	1.40578	1.4665	1.43098	1.39682	1.4861	1.47925	1.46239	1.54348	1.71457	1.68195	1.84689	1.48694	1.81047	1.70097	1.78162	1.66203
265.084	1.40093	1.40087	1.40631	1.49126	1.39566	1.37424	1.39809	1.44937	1.40542	1.49119	1.43378	1.4363	1.48654	1.4647	1.46498	1.50261	1.68061	1.67915	1.89494	1.4913	1.84141	1.6399	1.77731	1.65045
270.102	1.38698	1.38521	1.39518	1.47966	1.44613	1.39093	1.42387	1.46962	1.40243	1.44262	1.45499	1.40573	1.48679	1.4711	1.45791	1.48196	1.70293	1.68597	1.89446	1.50689	1.83179	1.7079	1.75191	1.68179
275.094	1.3694	1.38367	1.40784	1.46941	1.42424	1.36692	1.42805	1.45537	1.40084	1.51164	1.46725	1.41842	1.47115	1.49194	1.45633	1.47722	1.71273	1.67093	1.8801	1.52339	1.85992	1.70722	1.74049	1.65108
280.086	1.37916	1.38019	1.367	1.4808	1.42021	1.40315	1.45881	1.44075	1.43534	1.43113	1.44082	1.4142	1.46341	1.48247	1.45869	1.48565	1.66817	1.63519	1.86027	1.50867	1.85535	1.6708	1.78477	1.63159
285.078	1.41275	1.40214	1.41555	1.44696	1.4041	1.38394	1.4023	1.46747	1.43188	1.45654	1.44524	1.41707	1.45853	1.46817	1.45612	1.45349	1.66594	1.65553	1.92425	1.51437	1.83253	1.67341	1.76297	1.66405
290.096	1.40599	1.404	1.40593	1.48962	1.44195	1.39425	1.41314	1.45464	1.45031	1.47137	1.41521	1.39884	1.50195	1.47476	1.43566	1.48604	1.69434	1.71175	1.89434	1.52327	1.82519	1.70425	1.73745	1.66995
295.088	1.42275	1.40561	1.39814	1.46719	1.38764	1.36478	1.37307	1.43806	1.42591	1.46886	1.43141	1.41949	1.48014	1.4901	1.48238	1.52161	1.67958	1.70718	1.84034	1.49278	1.82919	1.69657	1.73467	1.63858
300.08	1.40184	1.38509	1.3992	1.46514	1.42636	1.43007	1.41253	1.43944	1.38369	1.48662	1.42408	1.41017	1.47426	1.43498	1.46064	1.483	1.68169	1.6958	1.88128	1.5116	1.84905	1.74727	1.71054	1.64056

## Sheet: Figure 4f
Q573T (n = 3 or n = 2)
Compound [M]	EA			AM237
0	0	0	0	0		0
3.2e-10	0.316376	0.398078	0.851096	-3.97447		0.770136
1.6e-09	-0.230437	0.630152	1.64755	-3.02222		4.09965
8e-09	-0.0288997	0.541437	1.56546	-0.0244165		3.05106
4e-08	6.94864	0.781525	3.19476	27.4172		15.509
2e-07	62.7285	38.872	19.7667	67.4045		76.7289
1e-06	97.4821	88.5063	82.9782	103.83		115.171
5e-06	100	100	100	100		100

## Sheet: Figure 4f raw data
Q573T
Englerin A																												Data from 4d
N = 1										N = 2																		N = 3
Time (s)	0 nM	0.32 nM	1.6 nM	8 nM	40 nM	200 nM	1 uM	5 uM		Time (s)	0 nM		0.32 nM		1.6 nM		8 nM		40 nM		200 nM		1 uM		5 uM			Time (s)	0 nM			0.32 nM			1.6 nM			8 nM			40 nM			200 nM			1 uM
3.665	1.03053	1.06641	1.14079	1.13364	1.13417	1.11577	1.13335	1.10069		0.728	1.55923	1.53855	1.59007	1.53118	1.62573	1.49245	1.61247	1.58958	1.70022	1.64848	1.63405	1.60799	1.63709	1.56833	1.53763	1.53053		0.7554	1.41821	1.34423	1.33555	1.35098	1.36412	1.32317	1.39623	1.3536	1.34808	1.3743	1.32848	1.1662	1.39019	1.35678	1.33154	1.40372	1.3481	1.36587	1.43591	1.39694	1.36697
8.0426	1.02586	1.06328	1.09153	1.11842	1.14371	1.14005	1.13213	1.09649		5.1312	1.55004	1.52763	1.56031	1.58772	1.60351	1.53734	1.59616	1.68064	1.65264	1.57584	1.62977	1.61057	1.64579	1.56175	1.50694	1.55383		5.1074	1.40865	1.34482	1.34671	1.40612	1.35669	1.34072	1.3666	1.36344	1.3286	1.43377	1.33441	1.19638	1.39397	1.309	1.32377	1.36458	1.38168	1.32016	1.41347	1.36286	1.37673
13.0346	1.02287	1.06749	1.11822	1.12773	1.11655	1.14237	1.15265	1.09006		10.0976	1.57987	1.51428	1.53876	1.55945	1.62514	1.55842	1.6374	1.60914	1.68394	1.62131	1.66885	1.61477	1.63443	1.5916	1.54067	1.53747		10.0994	1.41285	1.35433	1.36799	1.40646	1.34626	1.35132	1.3678	1.37126	1.38022	1.44588	1.35583	1.19297	1.38287	1.35045	1.32303	1.39108	1.41307	1.32813	1.37395	1.37757	1.35022
18.0266	1.04802	1.10553	1.09743	1.13017	1.10737	1.15476	1.1317	1.12399		15.1152	1.5914	1.57663	1.57803	1.55665	1.61021	1.52072	1.62828	1.58915	1.61049	1.62825	1.61711	1.57141	1.63955	1.53838	1.55244	1.50008		15.0914	1.38727	1.36975	1.32857	1.42318	1.35376	1.33451	1.41712	1.35085	1.35681	1.44006	1.34169	1.17118	1.36631	1.35358	1.34012	1.38867	1.38251	1.29213	1.39196	1.36704	1.33021
23.0186	1.01415	1.07002	1.11981	1.12922	1.12189	1.17142	1.1302	1.0931		20.1328	1.53972	1.52147	1.58137	1.56532	1.6326	1.54651	1.62028	1.56287	1.62751	1.67433	1.66189	1.61386	1.66	1.62487	1.53949	1.52589		20.109	1.40513	1.36336	1.37279	1.38912	1.4133	1.34703	1.41411	1.37471	1.31513	1.39925	1.35765	1.18791	1.38721	1.3716	1.32751	1.38325	1.41247	1.34643	1.44141	1.40125	1.34855
28.049	1.01594	1.0681	1.12465	1.13544	1.1089	1.1488	1.13562	1.08477		25.0992	1.57053	1.54155	1.5493	1.59435	1.5944	1.53571	1.65786	1.56178	1.65654	1.63595	1.58961	1.57653	1.57655	1.56239	1.55433	1.48849		25.101	1.41546	1.36881	1.33648	1.39423	1.39967	1.32119	1.37913	1.36874	1.33518	1.38404	1.35207	1.1976	1.37496	1.35341	1.34495	1.35871	1.41947	1.33659	1.39937	1.38178	1.33552
33.0282	1.02888	1.05097	1.09725	1.13914	1.12866	1.14161	1.12713	1.08473		30.1168	1.58107	1.55708	1.59786	1.562	1.63925	1.53222	1.61041	1.59689	1.61433	1.70123	1.64336	1.61671	1.63716	1.58211	1.56046	1.52551		30.093	1.3989	1.31843	1.334	1.44515	1.34356	1.39154	1.43556	1.36085	1.36531	1.45406	1.38795	1.17693	1.36957	1.3659	1.31753	1.39629	1.39598	1.34053	1.44378	1.43612	1.34215
38.0202	1.02409	1.05721	1.12023	1.13445	1.11617	1.15408	1.15455	1.0921		35.1344	1.57073	1.51533	1.58069	1.548	1.63919	1.52687	1.56777	1.67132	1.65705	1.59058	1.59372	1.58027	1.68237	1.54156	1.57131	1.50176		35.1106	1.43561	1.37212	1.33137	1.41756	1.34232	1.35278	1.37664	1.36208	1.33601	1.42226	1.34547	1.15416	1.41617	1.37642	1.33739	1.39658	1.41793	1.34794	1.39783	1.38776	1.34947
42.9994	1.04571	1.05669	1.12325	1.13536	1.11806	1.1326	1.15431	1.07784		40.1008	1.54685	1.54609	1.57303	1.5047	1.59319	1.55599	1.64359	1.60937	1.731	1.61028	1.60712	1.60232	1.66169	1.59065	1.55497	1.53147		40.1026	1.39925	1.33879	1.3311	1.39715	1.37224	1.32821	1.40742	1.37505	1.34888	1.4324	1.35853	1.17776	1.38904	1.3795	1.34627	1.3637	1.39403	1.32456	1.41157	1.36094	1.31472
48.0426	1.02351	1.06589	1.14771	1.13055	1.13574	1.12132	1.13214	1.11389		45.1184	1.53124	1.51399	1.54215	1.54032	1.59722	1.5821	1.64283	1.56612	1.69998	1.59903	1.67551	1.61906	1.68723	1.54713	1.53971	1.51241		45.0946	1.41554	1.37093	1.36416	1.4024	1.35682	1.34821	1.40088	1.37059	1.32875	1.41562	1.37284	1.17254	1.40813	1.3509	1.30523	1.35364	1.39309	1.33356	1.40425	1.38074	1.33705
53.0346	1.01437	1.07776	1.10916	1.14951	1.1001	1.14399	1.1462	1.11663		50.136	1.5872	1.54419	1.59794	1.5735	1.6115	1.49906	1.65424	1.59475	1.59836	1.64682	1.6381	1.60108	1.58555	1.61386	1.54918	1.52117		50.0866	1.42638	1.35395	1.3305	1.39412	1.3779	1.324	1.38113	1.35905	1.3748	1.41524	1.35626	1.14328	1.40887	1.35556	1.32574	1.38623	1.40208	1.33798	1.42373	1.37445	1.35999
58.0266	1.03491	1.08647	1.13317	1.13064	1.10065	1.13547	1.13104	1.08697		55.1024	1.58212	1.50331	1.57422	1.56724	1.63726	1.49271	1.56881	1.58785	1.66767	1.60476	1.62791	1.56695	1.67324	1.55676	1.56093	1.57513		55.1042	1.4039	1.36566	1.36263	1.41238	1.38111	1.34896	1.39412	1.36735	1.35286	1.43748	1.3213	1.16317	1.38774	1.39752	1.33647	1.36851	1.38596	1.31095	1.41258	1.39268	1.32535
63.0314	0.952908	0.961028	1.02059	1.04805	1.0066	1.00487	0.994197	1.03946		60.12	1.28196	1.22644	1.25064	1.22132	1.3382	1.17613	1.21622	1.16926	1.25339	1.19096	1.47256	1.3898	1.51913	1.44037	1.34051	1.40235		60.0962	1.2827	1.14579	1.11256	1.11083	1.16097	1.08054	1.22874	1.08992	1.12698	1.16023	1.13144	1.06332	1.20221	1.14607	1.02897	1.17565	1.12807	1.24859	1.25029	1.25399	1.10843
68.0362	1.06818	1.12823	1.10272	1.14245	1.06538	1.3526	1.71361	1.85789		65.1376	1.65019	1.66902	1.65798	1.69172	1.7011	1.57835	1.70154	1.68958	1.5111	1.41327	1.77021	1.72149	2.21263	2.18288	2.42306	2.46912		65.1138	1.46743	1.44053	1.41488	1.48475	1.41246	1.39392	1.4096	1.41033	1.36912	1.46285	1.44214	1.22348	1.44858	1.34669	1.2216	1.40452	1.38849	1.40194	1.63766	1.60974	1.71049
73.0538	1.02495	1.07471	1.1349	1.1284	1.29684	1.88162	2.12887	2.28729		70.104	1.55456	1.59691	1.54494	1.60846	1.71567	1.56148	1.64137	1.59187	1.71901	1.67025	2.27983	2.33212	2.9541	3.02233	3.34102	3.31049		70.1058	1.41435	1.38856	1.32838	1.40349	1.38273	1.36676	1.41155	1.39991	1.36327	1.43972	1.38426	1.18629	1.44686	1.4334	1.36786	1.64942	1.62973	1.58786	2.01334	2.02458	2.01062
78.0074	1.01277	1.07157	1.07822	1.11853	1.29045	1.9043	2.12471	2.31901		75.1216	1.60553	1.61431	1.61594	1.62949	1.66138	1.59276	1.64423	1.61704	1.72992	1.72676	2.37768	2.41961	3.08587	3.11645	3.53121	3.3391		75.0978	1.42841	1.38814	1.38437	1.359	1.38469	1.35199	1.36194	1.38984	1.36842	1.41802	1.39087	1.19528	1.43443	1.42401	1.39122	1.67284	1.62741	1.6155	2.02908	2.05561	1.93934
83.025	1.02291	1.05915	1.10051	1.14282	1.30208	1.86676	2.09959	2.26028		80.1392	1.57405	1.61106	1.5687	1.58989	1.61443	1.55388	1.61483	1.59938	1.65811	1.68077	2.23918	2.33308	3.08005	3.0786	3.43374	3.24157		80.0898	1.39901	1.35029	1.36209	1.39999	1.39735	1.33098	1.40592	1.39694	1.38867	1.45528	1.39333	1.19279	1.44185	1.46561	1.35755	1.66644	1.64632	1.59573	2.02709	2.0599	2.01112
88.0298	1.01021	1.03034	1.11435	1.10607	1.27029	1.84612	2.06211	2.28747		85.1056	1.55181	1.56862	1.57548	1.57146	1.62743	1.59614	1.60565	1.62727	1.71156	1.67521	2.21859	2.39532	2.92021	3.03437	3.5051	3.34475		85.1074	1.46006	1.36305	1.3594	1.42588	1.40752	1.3628	1.35542	1.40048	1.36918	1.46438	1.39971	1.198	1.40599	1.41295	1.37023	1.64995	1.61734	1.5642	2.06966	1.99466	2.01653
93.0346	1.03041	1.0432	1.10097	1.10733	1.24116	1.83193	2.03016	2.22284		90.1232	1.58012	1.59637	1.59577	1.55533	1.64716	1.5267	1.65708	1.67599	1.71576	1.72102	2.23645	2.31406	2.91448	3.08953	3.38718	3.37976		90.0994	1.43545	1.3855	1.36803	1.42548	1.37966	1.32973	1.39471	1.37949	1.38252	1.38786	1.39299	1.19198	1.45805	1.4276	1.38778	1.65373	1.57757	1.563	2.04484	1.97206	1.99355
98.0394	1.00633	1.05435	1.09192	1.09997	1.27605	1.79776	2.03087	2.27077		95.1408	1.57628	1.52977	1.53651	1.56931	1.62826	1.56495	1.67046	1.63405	1.64967	1.6806	2.25512	2.30934	2.91975	3.05983	3.42686	3.42109		95.0914	1.4547	1.35765	1.34614	1.38037	1.39403	1.36832	1.39138	1.40416	1.36536	1.42636	1.37187	1.15229	1.42895	1.44174	1.39747	1.64878	1.61587	1.57344	2.08638	2.07922	2.02582
103.031	1.01917	1.05609	1.10898	1.08224	1.26638	1.7937	2.06579	2.2603		100.107	1.56804	1.53699	1.56487	1.55236	1.6463	1.55114	1.68491	1.66351	1.71227	1.68707	2.17309	2.31211	3.01954	3.10461	3.35007	3.35179		100.109	1.40579	1.31567	1.34809	1.41976	1.38274	1.36154	1.42053	1.38957	1.3712	1.48376	1.36526	1.17329	1.42792	1.39081	1.35311	1.59841	1.58217	1.54374	2.02716	2.01418	1.94407
108.049	0.997233	1.04208	1.07891	1.08117	1.2403	1.77618	2.02197	2.26401		105.125	1.5282	1.54836	1.57469	1.56792	1.67809	1.57696	1.67238	1.63128	1.74475	1.66144	2.22732	2.26889	3.0802	3.102	3.36986	3.38204		105.101	1.39845	1.38389	1.33623	1.41891	1.3697	1.3613	1.39723	1.42221	1.37617	1.46455	1.38658	1.20832	1.40811	1.36454	1.37834	1.60371	1.62586	1.55919	2.07656	1.9953	1.98259
113.041	1.00488	1.03285	1.07661	1.10876	1.21548	1.79689	2.04203	2.28158		110.142	1.54425	1.59422	1.53727	1.57438	1.62123	1.58537	1.63102	1.62738	1.77624	1.64589	2.15307	2.35314	3.00425	3.10271	3.56441	3.36409		110.119	1.46444	1.39165	1.3735	1.41118	1.38765	1.34481	1.43109	1.36726	1.36582	1.45703	1.38816	1.18703	1.41296	1.40327	1.31559	1.65374	1.55873	1.5473	2.09213	1.99458	1.91821
118.02	1.02706	1.05404	1.10311	1.0913	1.25776	1.79514	2.03982	2.27232		115.109	1.55594	1.54284	1.59604	1.59598	1.58603	1.57385	1.65893	1.61133	1.68864	1.65901	2.24977	2.25052	3.0925	3.01681	3.41692	3.40531		115.111	1.43983	1.3672	1.33639	1.44952	1.38762	1.32735	1.44512	1.38268	1.34488	1.3861	1.36743	1.17111	1.4115	1.38808	1.36278	1.62906	1.60657	1.50513	2.06634	2.02579	1.94785
123.025	1.00027	1.05923	1.0875	1.07877	1.24633	1.77022	2.09012	2.27308		120.126	1.54827	1.50904	1.55678	1.53591	1.64068	1.55731	1.60241	1.5869	1.70889	1.66775	2.16122	2.31411	3.08455	3.10068	3.4088	3.47966		120.103	1.46841	1.36994	1.34471	1.45552	1.39607	1.34801	1.43624	1.36353	1.37301	1.48975	1.41215	1.19591	1.39703	1.43518	1.36769	1.59749	1.56226	1.54933	2.07323	1.99593	1.97815
128.043	0.969418	1.0336	1.08265	1.09606	1.21291	1.81128	2.10863	2.29601		125.144	1.55025	1.57218	1.58102	1.61421	1.62055	1.56116	1.64351	1.61747	1.65903	1.70219	2.20858	2.31378	2.93825	3.08866	3.45899	3.47743		125.095	1.44265	1.38754	1.32656	1.43802	1.38824	1.33159	1.39229	1.39761	1.35669	1.42404	1.33763	1.18211	1.39775	1.35585	1.33796	1.61659	1.6355	1.49801	1.99671	2.09088	1.98906
133.009	0.986533	1.0544	1.07765	1.11285	1.20366	1.76036	2.11348	2.32469		130.11	1.55453	1.56387	1.59022	1.57199	1.67053	1.56551	1.64176	1.65323	1.65783	1.67701	2.21869	2.26211	3.07368	3.14621	3.43029	3.43862		130.087	1.40485	1.38466	1.35088	1.44916	1.36767	1.33361	1.40622	1.36297	1.34069	1.46691	1.38238	1.16966	1.42432	1.36565	1.38262	1.591	1.57155	1.48932	2.05678	2.06928	1.99391
138.027	0.998588	1.04331	1.11625	1.12245	1.23723	1.78546	2.11887	2.29722		135.128	1.59471	1.52582	1.55545	1.61554	1.65559	1.5301	1.634	1.62816	1.68311	1.67259	2.18193	2.25282	3.09097	3.11318	3.49436	3.34596		135.104	1.39525	1.34963	1.34922	1.41121	1.39609	1.34854	1.44711	1.41626	1.38483	1.45149	1.37515	1.17468	1.41092	1.41099	1.38043	1.62748	1.58356	1.5557	2.11943	2.10844	1.96307
143.044	0.990892	1.0342	1.09627	1.12786	1.24324	1.79139	2.16364	2.27004		140.146	1.55275	1.58039	1.59126	1.53283	1.63197	1.53935	1.645	1.63833	1.67507	1.64738	2.14436	2.19563	3.16666	3.11223	3.48834	3.4035		140.096	1.42288	1.3408	1.34668	1.44232	1.37624	1.36269	1.3661	1.37074	1.37519	1.45267	1.36771	1.1979	1.41254	1.38247	1.38326	1.58777	1.52493	1.49279	2.08822	2.07136	1.91953
148.023	0.999221	1.00854	1.0954	1.1128	1.21552	1.83592	2.15958	2.25416		145.112	1.54611	1.51516	1.55348	1.55963	1.59953	1.55421	1.59913	1.58745	1.67613	1.62097	2.22139	2.2868	3.10299	3.11472	3.52807	3.39473		145.114	1.38894	1.37481	1.35937	1.44726	1.41799	1.34753	1.39965	1.39818	1.413	1.41277	1.37189	1.16843	1.42663	1.38287	1.37402	1.63525	1.57174	1.56457	2.14474	2.01123	1.9721
153.028	0.999439	1.04026	1.10175	1.11372	1.19975	1.84394	2.14509	2.33275		150.13	1.57398	1.57588	1.57819	1.59756	1.59231	1.55833	1.62327	1.6686	1.68061	1.64543	2.27217	2.28497	3.21248	3.23125	3.5368	3.39301		150.106	1.40873	1.36539	1.36796	1.42361	1.40375	1.3318	1.42675	1.35334	1.39881	1.43012	1.34754	1.17419	1.42497	1.43207	1.34034	1.60025	1.53386	1.51176	2.13286	2.11664	1.99548
158.046	0.988427	1.04408	1.1129	1.09417	1.21711	1.81515	2.21245	2.39476		155.096	1.53248	1.5212	1.58747	1.55425	1.64058	1.5483	1.70233	1.60254	1.66225	1.63	2.18654	2.29082	3.15148	3.1831	3.40579	3.40365		155.098	1.454	1.36985	1.34298	1.38816	1.41749	1.36482	1.38536	1.38059	1.3546	1.42363	1.39022	1.17714	1.38947	1.39223	1.35366	1.58822	1.52877	1.50402	2.09985	2.00945	2.00663
163.038	1.00937	1.06534	1.0719	1.10317	1.18798	1.8366	2.19273	2.30564		160.114	1.54431	1.55547	1.56563	1.5686	1.63647	1.54231	1.65707	1.59573	1.64473	1.61697	2.24631	2.21226	3.22662	3.15595	3.4454	3.46027		160.115	1.39801	1.37117	1.32473	1.42047	1.38691	1.33207	1.37753	1.37992	1.34703	1.44037	1.42407	1.19074	1.42502	1.3841	1.37972	1.55781	1.55289	1.48372	2.09306	1.96276	1.97372
168.03	1.00084	1.05977	1.07895	1.08136	1.2107	1.84747	2.27582	2.33236		165.131	1.56157	1.52652	1.58649	1.55029	1.62599	1.51721	1.58533	1.55916	1.73121	1.61951	2.21148	2.23885	3.19267	3.27297	3.46208	3.43489		165.107	1.43233	1.36557	1.35351	1.40288	1.36385	1.34397	1.4337	1.3797	1.36116	1.46896	1.38243	1.18352	1.45589	1.42074	1.35861	1.63125	1.58746	1.50887	2.0679	1.96631	2.02917
173.022	1.00165	1.04868	1.10333	1.10233	1.20457	1.86578	2.27452	2.37206		170.149	1.55134	1.54677	1.5316	1.55388	1.62807	1.56923	1.61373	1.5744	1.67193	1.62672	2.20025	2.29863	3.16305	3.20605	3.53718	3.42415		170.099	1.46286	1.34892	1.37614	1.45055	1.41236	1.36229	1.41679	1.38822	1.38386	1.44252	1.38348	1.18004	1.41159	1.41081	1.36821	1.59645	1.53922	1.46486	2.15801	2.04658	2.0181
178.027	0.983228	1.05606	1.10122	1.10564	1.22386	1.85174	2.29314	2.33188		175.115	1.54875	1.51798	1.59163	1.57635	1.60654	1.5394	1.62062	1.63147	1.66536	1.6205	2.25619	2.27517	3.28966	3.12265	3.49694	3.50727		175.091	1.40402	1.34129	1.35594	1.42044	1.36954	1.34884	1.42576	1.40089	1.39569	1.47155	1.38826	1.19854	1.4565	1.38113	1.36708	1.61397	1.57664	1.51229	2.1135	2.03283	1.93011
183.044	1.00146	1.05204	1.1089	1.12163	1.21456	1.84465	2.28528	2.31376		180.133	1.54865	1.5319	1.57124	1.52256	1.61211	1.54394	1.61626	1.62224	1.66101	1.68785	2.22569	2.34195	3.30361	3.15797	3.42365	3.47977		180.083	1.41131	1.38639	1.34868	1.37513	1.42095	1.35389	1.41898	1.40338	1.3482	1.44848	1.34335	1.19873	1.43989	1.38666	1.3852	1.5961	1.56961	1.47992	2.15429	1.99915	1.97444
188.036	1.00253	1.0274	1.1098	1.09008	1.21816	1.85198	2.26475	2.36095		185.099	1.53294	1.56139	1.55711	1.58056	1.62142	1.56456	1.61581	1.60535	1.67324	1.60925	2.22615	2.27536	3.21963	3.29265	3.50591	3.3736		185.101	1.43712	1.36588	1.36394	1.43228	1.39369	1.35244	1.4163	1.38941	1.37625	1.4682	1.35448	1.19564	1.44717	1.41213	1.35494	1.63248	1.576	1.5238	2.14002	1.97968	1.96792
193.028	1.02412	1.05135	1.07649	1.10851	1.19435	1.87924	2.28652	2.37625		190.117	1.54116	1.48431	1.58593	1.56061	1.6038	1.5617	1.63629	1.6074	1.6746	1.67441	2.22929	2.34527	3.272	3.19107	3.48454	3.44765		190.093	1.41096	1.34915	1.35261	1.42344	1.38856	1.34342	1.4102	1.38681	1.37787	1.43658	1.35505	1.18673	1.42795	1.42353	1.34363	1.61237	1.56669	1.56002	2.12927	2.02263	1.97125
198.033	0.997158	1.05223	1.10392	1.12102	1.23209	1.87173	2.28329	2.42559		195.134	1.54615	1.53983	1.56371	1.5712	1.64106	1.53912	1.67307	1.62309	1.7407	1.63923	2.26587	2.34686	3.32156	3.24771	3.56147	3.46842		195.085	1.37801	1.32422	1.35112	1.42084	1.4147	1.33785	1.37914	1.39889	1.35721	1.44537	1.3629	1.18781	1.42058	1.42318	1.31865	1.64564	1.57641	1.49542	2.12557	2.02238	1.96231
203.063	1.01536	1.05652	1.0826	1.08859	1.21228	1.85167	2.30009	2.33626		200.101	1.52521	1.54672	1.56406	1.59912	1.64323	1.52635	1.56534	1.55974	1.66224	1.66805	2.35023	2.2793	3.34454	3.21372	3.63483	3.52092		200.103	1.39045	1.35121	1.35306	1.44707	1.36874	1.35215	1.47449	1.3881	1.38532	1.42654	1.384	1.19727	1.43022	1.41965	1.37941	1.57322	1.55244	1.50371	2.09857	2.01104	1.99389
208.017	1.01041	1.0131	1.06529	1.11605	1.20042	1.88119	2.32198	2.32733		205.118	1.5628	1.55212	1.5682	1.58574	1.61035	1.52833	1.60719	1.60408	1.65887	1.60537	2.2614	2.44653	3.33779	3.25376	3.57843	3.36293		205.095	1.42456	1.36071	1.36913	1.39304	1.38932	1.36763	1.3843	1.39971	1.3758	1.44037	1.41145	1.19315	1.42683	1.40236	1.36372	1.62025	1.54028	1.49476	2.16911	2.02126	1.96176
213.022	1.00465	1.02141	1.08864	1.10612	1.18933	1.91698	2.32254	2.34166		210.136	1.50944	1.57504	1.55174	1.57347	1.63326	1.55503	1.65063	1.57975	1.66069	1.61626	2.28672	2.30393	3.28544	3.29306	3.51462	3.47598		210.087	1.42563	1.34267	1.33119	1.42938	1.34232	1.33074	1.41939	1.37683	1.39963	1.44691	1.39561	1.19789	1.44747	1.38845	1.35735	1.56895	1.52505	1.46609	2.12186	2.09247	1.98857
218.027	0.999148	1.0465	1.07715	1.08642	1.19413	1.89772	2.37408	2.39806		215.102	1.53611	1.55865	1.56564	1.56508	1.58883	1.5336	1.62785	1.65092	1.6398	1.65813	2.32611	2.23869	3.3384	3.30704	3.44209	3.37039		215.104	1.36778	1.35276	1.35191	1.45259	1.3809	1.33941	1.4147	1.37181	1.3359	1.4498	1.38838	1.20493	1.44175	1.3718	1.34458	1.59636	1.5389	1.52331	2.17233	2.03154	1.98797
223.031	0.984159	1.01677	1.09554	1.13461	1.2021	1.90282	2.34422	2.33795		220.12	1.52031	1.50698	1.56884	1.52903	1.59322	1.57475	1.66402	1.62515	1.67162	1.65076	2.38822	2.23858	3.24845	3.22506	3.48294	3.45569		220.096	1.4308	1.36216	1.33375	1.42846	1.36235	1.33034	1.40777	1.38175	1.37049	1.39711	1.39111	1.17219	1.38887	1.40924	1.38104	1.60153	1.49332	1.48498	2.14676	2.04945	1.98916
228.036	1.00598	1.04958	1.09889	1.10609	1.17243	1.9045	2.3892	2.35721		225.138	1.5349	1.57761	1.58989	1.56557	1.57998	1.57304	1.61715	1.60632	1.70203	1.651	2.39669	2.24995	3.19605	3.23817	3.55932	3.47155		225.088	1.4089	1.3575	1.32972	1.41067	1.38155	1.33356	1.4013	1.39936	1.3799	1.43378	1.40269	1.19007	1.41014	1.36233	1.36624	1.58254	1.51757	1.48756	2.06914	2.11031	1.96633
233.041	1.00177	1.05519	1.08456	1.09063	1.19756	1.90572	2.42107	2.43111		230.155	1.54838	1.57853	1.55146	1.54944	1.59703	1.57229	1.64718	1.61286	1.65552	1.66554	2.26803	2.28834	3.31563	3.31736	3.43688	3.50495		230.106	1.4082	1.36143	1.35518	1.40646	1.37993	1.36305	1.4104	1.38986	1.37038	1.45359	1.35913	1.19106	1.41664	1.40945	1.34718	1.593	1.52359	1.48108	2.0296	2.05447	1.99918
238.033	0.995042	1.0561	1.0967	1.11919	1.20374	1.92372	2.35112	2.40466		235.122	1.53992	1.59383	1.52236	1.56647	1.61204	1.52905	1.62686	1.58982	1.67869	1.60644	2.28108	2.2691	3.25266	3.41712	3.50457	3.41758		235.098	1.42161	1.3669	1.34285	1.37992	1.37121	1.37254	1.36312	1.38729	1.39728	1.48026	1.37866	1.20416	1.3899	1.37889	1.37841	1.61914	1.54914	1.52319	2.13193	2.03661	2.0074
243.076	1.01181	1.04804	1.10973	1.12428	1.18403	1.91715	2.37107	2.3666		240.139	1.55277	1.5753	1.59443	1.60052	1.64841	1.5486	1.66364	1.60242	1.67772	1.65962	2.388	2.34639	3.18709	3.24038	3.47644	3.42132		240.09	1.4251	1.38271	1.3805	1.39719	1.38489	1.34082	1.40058	1.36006	1.37242	1.42871	1.38433	1.20152	1.4562	1.41767	1.32355	1.59995	1.4921	1.49145	2.08933	2.09605	1.97808
248.03	1.0129	1.05055	1.0983	1.11813	1.1907	1.88253	2.37119	2.43488		245.157	1.56745	1.58124	1.62174	1.57264	1.67606	1.54246	1.64865	1.61308	1.67108	1.65128	2.34863	2.2705	3.42961	3.24428	3.6227	3.38863		245.082	1.39686	1.37396	1.34431	1.41381	1.38206	1.39119	1.42336	1.37909	1.37939	1.46996	1.3607	1.20915	1.42793	1.39945	1.3951	1.57901	1.54691	1.47042	2.11384	1.99352	1.99598
253.047	1.01039	1.06092	1.06942	1.11874	1.21116	1.9151	2.42047	2.38362		250.123	1.54879	1.5637	1.57944	1.54863	1.61432	1.60843	1.63179	1.63353	1.67717	1.71485	2.46768	2.32629	3.39248	3.26461	3.47242	3.38274		250.099	1.42062	1.34197	1.39387	1.41964	1.37156	1.35096	1.41277	1.37991	1.34172	1.47096	1.38346	1.2	1.44676	1.40193	1.37804	1.59812	1.54387	1.5097	2.13295	2.03141	1.98587
258.039	0.988529	1.04513	1.09525	1.10375	1.21718	1.95263	2.34623	2.39815		255.141	1.56183	1.58542	1.59979	1.57763	1.58729	1.60485	1.62568	1.67665	1.73014	1.59202	2.35297	2.36699	3.32453	3.33873	3.66788	3.30384		255.117	1.41826	1.35381	1.3558	1.43762	1.40449	1.35146	1.40358	1.39246	1.35157	1.43342	1.36641	1.16932	1.39796	1.40347	1.36609	1.59312	1.50926	1.48767	2.11594	2.00948	2.00036
263.031	1.0031	1.07176	1.08272	1.10748	1.1885	1.91143	2.33933	2.39553		260.158	1.53333	1.53253	1.60706	1.56572	1.61215	1.58235	1.58465	1.63653	1.64268	1.61542	2.36856	2.338	3.26872	3.29424	3.57114	3.40794		260.109	1.40089	1.34319	1.35904	1.41238	1.40191	1.3434	1.42688	1.3805	1.37229	1.47123	1.37382	1.18371	1.4129	1.37697	1.37459	1.58114	1.52231	1.43419	2.14525	1.99935	1.91132
268.023	1.00172	1.06006	1.11009	1.09505	1.19521	1.95344	2.38374	2.37577		265.125	1.58292	1.55333	1.57901	1.56198	1.59196	1.5506	1.63572	1.56341	1.64957	1.67099	2.33405	2.41756	3.37927	3.23726	3.44437	3.46075		265.101	1.3763	1.37364	1.36046	1.41552	1.36899	1.3454	1.41949	1.39234	1.39853	1.43132	1.37512	1.19813	1.42275	1.39909	1.34741	1.55539	1.52965	1.4958	2.06676	1.98925	2.00906
273.028	1.00751	1.03305	1.10085	1.10276	1.19287	1.98454	2.4191	2.41233		270.142	1.56014	1.52109	1.55872	1.55859	1.59342	1.5187	1.62515	1.62284	1.67983	1.64276	2.37738	2.37916	3.31425	3.27247	3.44847	3.5301		270.093	1.40767	1.33394	1.34706	1.39858	1.39814	1.32935	1.44076	1.39059	1.37804	1.41648	1.38449	1.19334	1.41564	1.41895	1.36213	1.52926	1.53413	1.46859	2.17533	2.07663	1.95731
278.046	1.01744	1.04658	1.10027	1.1104	1.19777	1.95229	2.40979	2.36279		275.109	1.59098	1.52082	1.52712	1.57687	1.66106	1.57393	1.66837	1.66109	1.66581	1.65032	2.29437	2.33338	3.37758	3.39394	3.51451	3.43193		275.085	1.40833	1.35939	1.40257	1.43264	1.39007	1.34158	1.45239	1.38462	1.36102	1.39735	1.36547	1.17795	1.39175	1.40118	1.36473	1.63998	1.54454	1.47219	2.10409	2.01363	1.94778
283.051	1.00005	1.06048	1.1127	1.09979	1.17244	1.95798	2.3907	2.40527		280.126	1.56447	1.5415	1.56495	1.56989	1.57154	1.58455	1.60749	1.61371	1.64379	1.68793	2.40186	2.31259	3.387	3.24792	3.55245	3.52323		280.103	1.40099	1.40978	1.34895	1.3951	1.37748	1.33807	1.3679	1.38624	1.39353	1.42267	1.38297	1.20829	1.41147	1.41294	1.3784	1.63565	1.52165	1.5096	2.16356	2.00523	1.98201
288.017	1.00991	1.06133	1.09057	1.11899	1.1731	1.95337	2.44982	2.36839		285.144	1.55544	1.51446	1.55462	1.56354	1.60177	1.50176	1.61397	1.61086	1.67004	1.68067	2.38228	2.3242	3.41291	3.33284	3.45344	3.33608		285.095	1.4101	1.35276	1.3178	1.41758	1.3772	1.37882	1.39362	1.39081	1.36011	1.40393	1.36665	1.1818	1.41993	1.41517	1.38889	1.58197	1.52773	1.45096	2.13369	2.04066	2.02308
293.035	1.00735	1.06073	1.08022	1.09855	1.15779	1.96155	2.36489	2.39384		290.11	1.53131	1.54563	1.60409	1.55286	1.63698	1.55246	1.60007	1.61018	1.69658	1.60001	2.42896	2.35516	3.32896	3.3052	3.51679	3.41858		290.087	1.42528	1.37302	1.35662	1.41071	1.38257	1.3216	1.41709	1.37458	1.34042	1.46658	1.36128	1.20425	1.42248	1.37875	1.32015	1.61638	1.52328	1.49108	2.17156	2.08642	1.94993
298.039	1.00393	1.01956	1.08535	1.12449	1.18197	1.96691	2.43798	2.36966		295.128	1.52727	1.54586	1.55013	1.58819	1.6176	1.53834	1.62876	1.61466	1.64548	1.67934	2.40821	2.39906	3.36594	3.37928	3.50118	3.45956		295.079	1.41428	1.34238	1.37131	1.39158	1.35029	1.38004	1.39856	1.38225	1.38032	1.44033	1.34824	1.20245	1.38424	1.36044	1.33925	1.57859	1.55236	1.47342	2.1462	2.03952	2.00883
303.057	0.993826	1.0535	1.07918	1.1119	1.18852	1.96989	2.4705	2.39695		300.146	1.54834	1.54868	1.56631	1.60468	1.62989	1.57117	1.63827	1.58763	1.65718	1.62899	2.47639	2.41522	3.41224	3.26156	3.53674	3.4582		300.096	1.40666	1.37031	1.34986	1.47611	1.39406	1.38518	1.42824	1.39204	1.36723	1.43614	1.3852	1.20693	1.4163	1.38766	1.35113	1.60467	1.5193	1.46594	2.12832	2.05022	1.95003
AM237																												Data from 4e
N = 1										No data obtained																		N = 3
Time (s)	0 nM	0.32 nM	1.6 nM	8 nM	40 nM	200 nM	1 uM	5 uM																				Time (s)	0 nM			0.32 nM			1.6 nM			8 nM			40 nM			200 nM			1 uM
3.665	1.11912	1.14796	1.11575	1.14289	1.1143	1.14001	1.13886	1.09926																				0.7644	1.41878	1.39545	1.3756	1.41495	1.39176	1.4144	1.41422	1.37351	1.38071	1.42971	1.40628	1.41683	1.41327	1.44071	1.43035	1.28994	1.40645	1.4088	1.3927	1.22245	1.37875
8.0426	1.12309	1.14327	1.11677	1.11271	1.07386	1.12578	1.13488	1.11176																				5.0908	1.40893	1.37179	1.36982	1.45592	1.42438	1.39602	1.4423	1.4479	1.38295	1.43225	1.3857	1.36946	1.42765	1.41576	1.39492	1.27702	1.4062	1.36565	1.44633	1.2219	1.37195
13.0346	1.09464	1.11588	1.10961	1.12729	1.08281	1.15563	1.13767	1.12536																				10.0828	1.41206	1.38584	1.34289	1.43297	1.44734	1.37907	1.39234	1.39579	1.39404	1.46606	1.45812	1.37468	1.41224	1.4291	1.40243	1.28439	1.34353	1.39336	1.40138	1.24423	1.40106
18.0266	1.10428	1.14167	1.0969	1.12636	1.08214	1.13788	1.13178	1.11896																				15.0748	1.38996	1.38169	1.39439	1.42668	1.3837	1.39619	1.41913	1.37581	1.38284	1.46252	1.42604	1.39925	1.43863	1.44101	1.37631	1.27868	1.41892	1.36087	1.40876	1.24167	1.39933
23.0186	1.09802	1.13895	1.11567	1.11774	1.094	1.14024	1.12033	1.12437																				20.0924	1.38522	1.4045	1.41482	1.42365	1.39289	1.40382	1.42667	1.44439	1.38495	1.43835	1.42836	1.41021	1.43348	1.40702	1.40275	1.28344	1.385	1.42165	1.41342	1.24179	1.37861
28.049	1.09413	1.15033	1.11992	1.14375	1.09761	1.13955	1.13037	1.10168																				25.0844	1.41013	1.40175	1.3821	1.45186	1.38458	1.37441	1.43581	1.42001	1.3924	1.40602	1.44751	1.37548	1.4488	1.39021	1.37059	1.2994	1.43383	1.37902	1.41446	1.23039	1.40434
33.0282	1.10851	1.16021	1.13301	1.12278	1.10032	1.1566	1.13349	1.10683																				30.102	1.39329	1.40828	1.37898	1.49042	1.38624	1.40502	1.39273	1.42815	1.41897	1.44299	1.43962	1.40374	1.44778	1.40856	1.41803	1.28125	1.42169	1.36763	1.4364	1.23322	1.3924
38.0202	1.12406	1.17004	1.12994	1.13908	1.08844	1.12891	1.12557	1.12534																				35.094	1.4115	1.37822	1.3954	1.49705	1.40903	1.44199	1.42369	1.42524	1.37479	1.4746	1.452	1.41335	1.41935	1.41596	1.41665	1.28835	1.46567	1.39694	1.41773	1.22637	1.40143
42.9994	1.12064	1.11359	1.13254	1.1404	1.11055	1.13826	1.14478	1.09548																				40.086	1.38605	1.39185	1.34779	1.44311	1.38204	1.38408	1.39296	1.39811	1.37602	1.46699	1.44138	1.35418	1.44417	1.43719	1.38727	1.30692	1.40547	1.36351	1.44527	1.23564	1.3756
48.0426	1.11202	1.15096	1.1084	1.13212	1.09101	1.14163	1.14886	1.12204																				45.078	1.40893	1.40816	1.37671	1.44585	1.44786	1.41309	1.44434	1.43841	1.42458	1.45591	1.42881	1.39049	1.44507	1.42794	1.41404	1.31289	1.39862	1.3798	1.44504	1.21577	1.44561
53.0346	1.10794	1.14664	1.11452	1.14038	1.07576	1.17305	1.12733	1.1181																				50.0956	1.38546	1.37966	1.38847	1.49545	1.42161	1.41912	1.42405	1.39685	1.42582	1.44896	1.40924	1.39448	1.39908	1.40431	1.41192	1.30357	1.40597	1.40129	1.45738	1.23383	1.38944
58.0266	1.14372	1.15815	1.1491	1.12689	1.07374	1.14177	1.12808	1.11021																				55.0876	1.39644	1.41993	1.39478	1.47112	1.45066	1.40401	1.39827	1.4265	1.36911	1.53317	1.41246	1.38522	1.43121	1.41868	1.40862	1.25252	1.4224	1.39258	1.41611	1.25637	1.42344
63.0314	1.03647	1.07718	1.05144	1.02751	0.998944	0.996402	1.02773	1.03194																				60.0796	1.24207	1.27077	1.23267	1.2838	1.20436	1.21996	1.24002	1.23722	1.22752	1.24968	1.26295	1.2331	1.32998	1.26706	1.2236	1.15338	1.20116	1.20064	1.17329	1.09081	1.15958
68.0362	1.18106	1.20236	1.15001	1.1634	1.05282	1.13163	1.17697	1.14145																				65.0972	1.4617	1.45164	1.46424	1.66713	1.51629	1.44279	1.3777	1.46939	1.44658	1.55355	1.49611	1.46948	1.42399	1.30547	1.30568	1.24349	1.3744	1.35213	1.34571	1.2404	1.34841
73.0538	1.10876	1.12407	1.11511	1.14314	1.14915	1.26725	1.37271	1.37126																				70.0892	1.37625	1.38377	1.3501	1.46446	1.45495	1.38986	1.4302	1.36651	1.43466	1.44508	1.44856	1.39293	1.51748	1.5097	1.4442	1.38668	1.53205	1.54961	1.65384	1.3949	1.62473
78.0074	1.1116	1.1083	1.10286	1.14987	1.18638	1.3217	1.4407	1.44172																				75.0812	1.38293	1.40291	1.3862	1.45893	1.38177	1.40184	1.41475	1.4377	1.39088	1.51454	1.47479	1.42462	1.50982	1.48053	1.4474	1.39765	1.56051	1.57347	1.76419	1.3707	1.73412
83.025	1.11462	1.14245	1.12058	1.14867	1.2151	1.36799	1.51611	1.52791																				80.0988	1.38977	1.37929	1.36798	1.52476	1.4542	1.40111	1.43518	1.47758	1.41918	1.51664	1.44711	1.39246	1.45243	1.47416	1.46575	1.44732	1.56498	1.65412	1.74691	1.44967	1.71093
88.0298	1.1167	1.15093	1.11099	1.13657	1.24397	1.37403	1.54582	1.56886																				85.0908	1.42579	1.38511	1.40056	1.47421	1.44154	1.40848	1.4261	1.45692	1.41158	1.44656	1.4324	1.39034	1.50806	1.47882	1.4521	1.46711	1.67235	1.65608	1.81384	1.45536	1.76659
93.0346	1.1328	1.12304	1.13154	1.16077	1.23345	1.43525	1.56923	1.61505																				90.0828	1.43994	1.41914	1.39261	1.45342	1.46835	1.38702	1.43009	1.42073	1.40699	1.48155	1.46889	1.40905	1.50339	1.45596	1.45083	1.48269	1.69194	1.6931	1.83587	1.44846	1.78676
98.0394	1.11236	1.14146	1.09846	1.13084	1.24443	1.43521	1.62804	1.73104																				95.0748	1.41351	1.41767	1.3835	1.4445	1.46128	1.3911	1.44617	1.44995	1.42086	1.46266	1.43537	1.41545	1.50916	1.43606	1.45829	1.47099	1.66905	1.65394	1.87268	1.47795	1.75734
103.031	1.1167	1.1442	1.13403	1.12685	1.26693	1.46342	1.65999	1.70091																				100.092	1.41135	1.41057	1.3846	1.49539	1.42324	1.39849	1.40228	1.47244	1.38042	1.47945	1.45738	1.43501	1.51098	1.46134	1.42025	1.47016	1.64086	1.65959	1.8153	1.50112	1.76657
108.049	1.12382	1.14064	1.1362	1.14396	1.25528	1.44152	1.67168	1.73712																				105.084	1.37834	1.37475	1.40774	1.49202	1.40723	1.40069	1.44676	1.42922	1.41878	1.46953	1.44918	1.39629	1.52863	1.47218	1.46193	1.49193	1.64384	1.7235	1.86932	1.48002	1.81279
113.041	1.10689	1.1377	1.10516	1.13932	1.23085	1.49942	1.70219	1.72042																				110.102	1.38337	1.4021	1.37293	1.48757	1.40116	1.41113	1.41032	1.44709	1.42182	1.4563	1.45855	1.40135	1.50879	1.47045	1.47297	1.48983	1.63191	1.69675	1.86593	1.50895	1.86921
118.02	1.12342	1.1421	1.09554	1.14131	1.26112	1.47956	1.7323	1.76934																				115.094	1.42191	1.40105	1.37289	1.45514	1.41911	1.3994	1.43686	1.44529	1.39712	1.46053	1.45656	1.40393	1.48355	1.51624	1.42736	1.49195	1.65747	1.70569	1.86681	1.51757	1.83079
123.025	1.12826	1.12061	1.12803	1.11733	1.25335	1.47549	1.77154	1.73704																				120.086	1.38578	1.40593	1.367	1.47273	1.44382	1.39311	1.42763	1.4792	1.39553	1.46113	1.45465	1.41047	1.51166	1.46102	1.44706	1.49214	1.71062	1.68055	1.81947	1.51868	1.84572
128.043	1.10676	1.12007	1.1101	1.13821	1.2958	1.5392	1.77428	1.78472																				125.078	1.40202	1.39291	1.38526	1.46335	1.44692	1.41098	1.41487	1.42341	1.39171	1.4686	1.43125	1.41817	1.52289	1.48473	1.44187	1.47609	1.65483	1.72686	1.90121	1.48879	1.82271
133.009	1.1132	1.1142	1.0968	1.14976	1.24544	1.53166	1.80939	1.78506																				130.096	1.38002	1.40149	1.36862	1.45904	1.43509	1.42196	1.42276	1.44906	1.41443	1.43546	1.50163	1.46039	1.52957	1.51139	1.4527	1.47697	1.71031	1.67813	1.89381	1.51525	1.85572
138.027	1.08405	1.15178	1.11474	1.14448	1.26989	1.50109	1.80992	1.77697																				135.088	1.38604	1.36761	1.37204	1.48808	1.37882	1.40075	1.43803	1.42804	1.408	1.46344	1.47741	1.41541	1.49703	1.4902	1.47001	1.51356	1.74473	1.71945	1.96371	1.51935	1.83039
143.044	1.12574	1.12497	1.0805	1.11731	1.28749	1.53293	1.79521	1.74686																				140.08	1.39136	1.40543	1.37046	1.46644	1.43982	1.39048	1.45719	1.44882	1.40644	1.4721	1.48334	1.40619	1.51609	1.50171	1.42946	1.50012	1.68811	1.7126	1.87371	1.54629	1.87978
148.023	1.10585	1.11875	1.13054	1.13401	1.28862	1.53866	1.83873	1.82815																				145.072	1.41465	1.42727	1.37143	1.50578	1.4302	1.38016	1.42106	1.41364	1.40035	1.44452	1.4534	1.4174	1.49563	1.48627	1.45309	1.5281	1.70641	1.7199	1.86862	1.52103	1.83918
153.028	1.12224	1.09881	1.14334	1.13129	1.25804	1.53858	1.82769	1.86912																				150.064	1.38903	1.37821	1.37881	1.47448	1.41443	1.37239	1.4553	1.43598	1.44308	1.47866	1.50463	1.40419	1.51073	1.47171	1.46983	1.4763	1.68039	1.69061	1.92057	1.50302	1.85356
158.046	1.09891	1.0846	1.09365	1.12269	1.29768	1.53651	1.8208	1.84273																				155.081	1.38147	1.37668	1.37913	1.4967	1.42107	1.42232	1.45393	1.43988	1.40707	1.47973	1.45928	1.42078	1.48458	1.49625	1.44178	1.4829	1.69415	1.69223	1.90358	1.52889	1.83907
163.038	1.10848	1.12914	1.06867	1.11612	1.26933	1.54932	1.81708	1.81383																				160.099	1.37925	1.36761	1.38027	1.46628	1.41378	1.38816	1.39999	1.43233	1.3961	1.49545	1.46283	1.37856	1.45099	1.44979	1.49415	1.51718	1.72094	1.68617	1.89484	1.50632	1.86913
168.03	1.10424	1.11954	1.10331	1.13217	1.28745	1.55429	1.85932	1.80564																				165.091	1.36548	1.35166	1.35267	1.47481	1.40934	1.40202	1.42708	1.4413	1.36534	1.4449	1.44664	1.41019	1.50978	1.4876	1.51031	1.46329	1.6903	1.70815	1.91098	1.52394	1.87685
173.022	1.11638	1.12974	1.12263	1.14358	1.27886	1.55867	1.8184	1.84383																				170.083	1.37969	1.38538	1.37387	1.43741	1.41335	1.41925	1.44109	1.44277	1.42898	1.46309	1.46108	1.41455	1.49386	1.43751	1.49377	1.5096	1.71193	1.67955	1.97891	1.48214	1.79095
178.027	1.10822	1.13678	1.10559	1.13722	1.28651	1.5304	1.82538	1.85962																				175.075	1.37045	1.39306	1.38172	1.4604	1.41259	1.40196	1.42545	1.47036	1.39614	1.43858	1.44694	1.41514	1.47906	1.47111	1.44682	1.52171	1.73718	1.70624	1.91546	1.53733	1.8496
183.044	1.10664	1.11219	1.08287	1.13771	1.27349	1.56143	1.86237	1.83895																				180.092	1.36804	1.42101	1.37022	1.4346	1.41075	1.39132	1.44629	1.45493	1.38985	1.496	1.46389	1.39054	1.45881	1.46886	1.44819	1.52844	1.70156	1.7043	1.8816	1.50318	1.84299
188.036	1.1175	1.11635	1.07022	1.11449	1.28312	1.56602	1.84863	1.83688																				185.084	1.38789	1.41104	1.37141	1.49221	1.43047	1.384	1.46382	1.43477	1.41746	1.49095	1.43929	1.4085	1.52505	1.49606	1.43973	1.50639	1.69793	1.68983	1.95974	1.50874	1.86771
193.028	1.11439	1.12966	1.09985	1.14071	1.26107	1.61005	1.89575	1.86071																				190.076	1.37944	1.4108	1.3963	1.47954	1.43334	1.40028	1.40704	1.45219	1.40984	1.48785	1.45711	1.42015	1.49816	1.47841	1.47993	1.50304	1.67902	1.70144	1.92168	1.5239	1.86325
198.033	1.09806	1.11915	1.10791	1.12898	1.28579	1.56544	1.7996	1.86551																				195.068	1.37386	1.37821	1.35911	1.45018	1.43707	1.41458	1.41929	1.45984	1.40661	1.4429	1.44239	1.4016	1.48313	1.47107	1.46145	1.49219	1.72463	1.69209	1.90921	1.55022	1.8324
203.063	1.09993	1.10879	1.10274	1.11329	1.29633	1.60872	1.84541	1.8492																				200.06	1.37236	1.38439	1.37087	1.48012	1.43443	1.40745	1.44717	1.41613	1.40114	1.48496	1.50512	1.41334	1.4967	1.47926	1.46961	1.50351	1.69901	1.68434	1.9611	1.51842	1.86825
208.017	1.09839	1.12426	1.11265	1.13513	1.28034	1.59529	1.8913	1.83665																				205.078	1.39234	1.37401	1.39634	1.45726	1.43023	1.41914	1.41489	1.45238	1.42969	1.42367	1.42992	1.41539	1.47812	1.46695	1.45582	1.5403	1.72749	1.66791	1.88157	1.5167	1.85605
213.022	1.12522	1.13045	1.11058	1.11055	1.29971	1.61645	1.88669	1.86305																				210.07	1.40002	1.39365	1.3573	1.48766	1.41021	1.4155	1.47123	1.45707	1.39838	1.51016	1.43918	1.39525	1.4553	1.46379	1.48272	1.50929	1.7109	1.66484	1.9044	1.53383	1.84377
218.027	1.1049	1.10036	1.11018	1.14005	1.28221	1.61581	1.90046	1.84193																				215.062	1.35478	1.40163	1.38662	1.45816	1.4412	1.41842	1.46051	1.45533	1.42855	1.46463	1.4665	1.39816	1.47699	1.48107	1.44154	1.4956	1.70281	1.73361	1.89419	1.50951	1.88361
223.031	1.11377	1.09563	1.11623	1.13279	1.30081	1.5736	1.86645	1.89415																				220.08	1.42255	1.36643	1.39539	1.4913	1.41229	1.38033	1.42428	1.4293	1.39292	1.47623	1.44326	1.41258	1.50006	1.47163	1.44333	1.46582	1.68053	1.69979	1.90956	1.50522	1.85906
228.036	1.11659	1.11296	1.10204	1.12273	1.25792	1.60945	1.90601	1.84475																				225.097	1.36687	1.40491	1.35614	1.47366	1.42518	1.41828	1.41654	1.46251	1.38151	1.43608	1.4478	1.39958	1.46084	1.47557	1.43921	1.49537	1.71121	1.70366	1.86502	1.50655	1.83224
233.041	1.09725	1.12823	1.08695	1.1143	1.27188	1.60905	1.893	1.86885																				230.089	1.40867	1.42251	1.38431	1.44139	1.44318	1.40734	1.40784	1.45278	1.3685	1.44184	1.4553	1.39603	1.49044	1.44412	1.46302	1.48605	1.68704	1.72038	1.92139	1.5133	1.83975
238.033	1.10107	1.1259	1.10283	1.13878	1.26675	1.64133	1.8921	1.87746																				235.081	1.38617	1.38842	1.39396	1.46313	1.45201	1.40143	1.46801	1.44156	1.39688	1.44527	1.47456	1.40336	1.50162	1.49349	1.45887	1.52437	1.71171	1.71821	1.8756	1.53587	1.85886
243.076	1.11578	1.10091	1.10091	1.14027	1.26153	1.63739	1.90214	1.86356																				240.073	1.3977	1.42245	1.38464	1.49033	1.44782	1.38232	1.42421	1.43599	1.41489	1.45134	1.45697	1.39098	1.50159	1.44949	1.44425	1.49445	1.67188	1.70311	1.89061	1.51922	1.8359
248.03	1.10113	1.12075	1.08643	1.13968	1.30155	1.61964	1.90706	1.85303																				245.091	1.37269	1.42293	1.3662	1.47786	1.42525	1.41659	1.44257	1.43945	1.38821	1.4593	1.43931	1.41633	1.51201	1.49103	1.46778	1.53548	1.68496	1.6689	1.88217	1.49599	1.82736
253.047	1.1072	1.10536	1.12532	1.13379	1.2812	1.60651	1.89712	1.87584																				250.083	1.40948	1.42481	1.39695	1.47262	1.38935	1.39901	1.41752	1.42811	1.40128	1.46354	1.43779	1.39854	1.51824	1.44686	1.49307	1.51704	1.6738	1.6939	1.87411	1.51532	1.83063
258.039	1.12761	1.1299	1.11818	1.11059	1.28072	1.62485	1.85266	1.83462																				255.075	1.37429	1.4114	1.36751	1.4439	1.42394	1.37551	1.42	1.43484	1.39469	1.47022	1.45558	1.37039	1.46913	1.49918	1.46483	1.49808	1.69153	1.68695	1.90044	1.52285	1.83669
263.031	1.13063	1.11833	1.08228	1.12699	1.29088	1.62321	1.8792	1.83224																				260.067	1.39512	1.37181	1.37477	1.49614	1.42297	1.40605	1.46904	1.41211	1.40578	1.4665	1.43098	1.39682	1.4861	1.47925	1.46239	1.54348	1.71457	1.68195	1.84689	1.48694	1.81047
268.023	1.12443	1.12389	1.08472	1.14785	1.28295	1.6478	1.90011	1.85778																				265.084	1.40093	1.40087	1.40631	1.49126	1.39566	1.37424	1.39809	1.44937	1.40542	1.49119	1.43378	1.4363	1.48654	1.4647	1.46498	1.50261	1.68061	1.67915	1.89494	1.4913	1.84141
273.028	1.101	1.11468	1.09631	1.11646	1.30095	1.63496	1.91492	1.8475																				270.102	1.38698	1.38521	1.39518	1.47966	1.44613	1.39093	1.42387	1.46962	1.40243	1.44262	1.45499	1.40573	1.48679	1.4711	1.45791	1.48196	1.70293	1.68597	1.89446	1.50689	1.83179
278.046	1.08995	1.12475	1.1161	1.10971	1.27577	1.63095	1.89996	1.86784																				275.094	1.3694	1.38367	1.40784	1.46941	1.42424	1.36692	1.42805	1.45537	1.40084	1.51164	1.46725	1.41842	1.47115	1.49194	1.45633	1.47722	1.71273	1.67093	1.8801	1.52339	1.85992
283.051	1.11032	1.09638	1.08911	1.13475	1.32509	1.6746	1.91945	1.87608																				280.086	1.37916	1.38019	1.367	1.4808	1.42021	1.40315	1.45881	1.44075	1.43534	1.43113	1.44082	1.4142	1.46341	1.48247	1.45869	1.48565	1.66817	1.63519	1.86027	1.50867	1.85535
288.017	1.09358	1.11434	1.08784	1.13346	1.29263	1.63712	1.88793	1.84499																				285.078	1.41275	1.40214	1.41555	1.44696	1.4041	1.38394	1.4023	1.46747	1.43188	1.45654	1.44524	1.41707	1.45853	1.46817	1.45612	1.45349	1.66594	1.65553	1.92425	1.51437	1.83253
293.035	1.10624	1.13306	1.09273	1.13815	1.28275	1.65291	1.89518	1.83665																				290.096	1.40599	1.404	1.40593	1.48962	1.44195	1.39425	1.41314	1.45464	1.45031	1.47137	1.41521	1.39884	1.50195	1.47476	1.43566	1.48604	1.69434	1.71175	1.89434	1.52327	1.82519
298.039	1.1186	1.08945	1.08124	1.12121	1.30106	1.65007	1.90955	1.83572																				295.088	1.42275	1.40561	1.39814	1.46719	1.38764	1.36478	1.37307	1.43806	1.42591	1.46886	1.43141	1.41949	1.48014	1.4901	1.48238	1.52161	1.67958	1.70718	1.84034	1.49278	1.82919
303.057	1.11481	1.10829	1.09003	1.12679	1.30396	1.66093	1.89947	1.80905																				300.08	1.40184	1.38509	1.3992	1.46514	1.42636	1.43007	1.41253	1.43944	1.38369	1.48662	1.42408	1.41017	1.47426	1.43498	1.46064	1.483	1.68169	1.6958	1.88128	1.5116	1.84905
[truncated: 3 more columns]

## Sheet: Figure 4g
F576A (EA) N = 3
Time (s)	0 nM			0.32 nM			1.6 nM			8 nM			40 nM			200 nM			1 uM			5 uM
0.7554	1.3524	1.38797	1.34081	1.3985	1.39413	1.33004	1.38172	1.3687	1.31317	1.38475	1.35376	1.34595	1.39298	1.38077	1.36386	1.35181	1.3898	1.35501	1.41261	1.39208	1.35647	1.36364	1.32434	1.30298
5.1074	1.35312	1.38184	1.33456	1.43455	1.36333	1.32575	1.39277	1.38503	1.34334	1.3769	1.37243	1.35186	1.3736	1.35502	1.37207	1.39047	1.3765	1.36209	1.42316	1.3896	1.37598	1.39842	1.37925	1.32753
10.0994	1.35272	1.39731	1.33841	1.39321	1.40344	1.34993	1.45111	1.37033	1.34914	1.3917	1.3577	1.33577	1.37097	1.35489	1.36601	1.37277	1.33437	1.3513	1.4015	1.38919	1.36852	1.39328	1.35721	1.33267
15.0914	1.38272	1.38868	1.33748	1.40888	1.37996	1.36059	1.41118	1.4051	1.34163	1.43427	1.33579	1.34129	1.37839	1.37394	1.38092	1.40746	1.32784	1.34797	1.38025	1.39686	1.38143	1.36244	1.36469	1.30465
20.109	1.39489	1.41433	1.35541	1.41405	1.42026	1.39563	1.41457	1.39335	1.36175	1.40379	1.39826	1.36561	1.37186	1.36194	1.34389	1.38276	1.33714	1.37454	1.38082	1.39901	1.38201	1.37903	1.38051	1.36725
25.101	1.3624	1.4014	1.38169	1.43704	1.41494	1.32724	1.40362	1.34088	1.33898	1.40437	1.32752	1.32775	1.42476	1.39352	1.33573	1.33518	1.38713	1.36673	1.41062	1.35544	1.38487	1.38858	1.35609	1.34536
30.093	1.39065	1.36825	1.3095	1.42231	1.36551	1.32944	1.38083	1.38227	1.31445	1.40025	1.36176	1.34261	1.44407	1.35175	1.36705	1.38338	1.3253	1.34964	1.42898	1.39785	1.33601	1.37558	1.37735	1.29926
35.1106	1.3728	1.40898	1.36977	1.43474	1.39429	1.3626	1.40925	1.37023	1.30796	1.40488	1.39135	1.34354	1.39745	1.34251	1.3462	1.38007	1.36317	1.36144	1.41281	1.41521	1.36848	1.41445	1.36808	1.35972
40.1026	1.37513	1.39249	1.37576	1.3752	1.35786	1.35779	1.43497	1.38291	1.29962	1.42762	1.34953	1.34838	1.41358	1.38403	1.38229	1.40261	1.36215	1.39151	1.38916	1.41566	1.35393	1.38328	1.38227	1.33681
45.0946	1.35662	1.35851	1.35757	1.42124	1.42074	1.33374	1.41343	1.39629	1.36817	1.45301	1.36766	1.35895	1.42788	1.35199	1.36299	1.41802	1.36009	1.3799	1.43042	1.38606	1.35095	1.36251	1.36265	1.3534
50.0866	1.37291	1.38112	1.34492	1.4008	1.40579	1.34916	1.43368	1.40322	1.34376	1.41864	1.32918	1.32325	1.41785	1.35827	1.35514	1.39176	1.3507	1.35226	1.41721	1.40936	1.36373	1.39083	1.37765	1.36149
55.1042	1.3805	1.40305	1.37182	1.43313	1.37295	1.33931	1.39274	1.40756	1.31771	1.40568	1.35072	1.34489	1.40312	1.34717	1.36286	1.39269	1.30844	1.34241	1.40252	1.36739	1.36221	1.36659	1.39109	1.33027
60.0962	1.21332	1.1915	1.16491	1.23657	1.14502	1.13256	1.16687	1.16606	1.10106	1.16832	1.18018	1.07961	1.16528	1.11934	1.16846	1.1242	1.21236	1.26557	1.18124	1.17605	1.0596	1.11724	1.14639	1.29686
65.1138	1.41689	1.46687	1.41111	1.50101	1.43403	1.38168	1.45376	1.42998	1.37744	1.47479	1.41016	1.42493	1.28084	1.25176	1.2965	1.26854	1.27103	1.28797	1.39381	1.37555	1.30153	1.46237	1.4429	1.44071
70.1058	1.41212	1.3824	1.34229	1.4245	1.41851	1.37017	1.43212	1.42721	1.34351	1.40088	1.40351	1.37672	1.42012	1.40961	1.36452	1.3897	1.41414	1.40446	1.58757	1.62292	1.50707	1.69842	1.67997	1.66871
75.0978	1.36265	1.37194	1.37452	1.43454	1.38711	1.37828	1.45599	1.40378	1.3536	1.39383	1.39082	1.35787	1.43615	1.32875	1.40514	1.40659	1.38973	1.38144	1.59933	1.58553	1.52208	1.78684	1.77648	1.71992
80.0898	1.4104	1.38727	1.35587	1.45944	1.38773	1.37579	1.42884	1.37706	1.33634	1.44906	1.38377	1.36519	1.40086	1.37399	1.35381	1.42209	1.40707	1.36559	1.60182	1.51862	1.48669	1.79919	1.84313	1.78748
85.1074	1.42198	1.37675	1.35459	1.43976	1.42815	1.38662	1.44971	1.42226	1.34595	1.44517	1.43676	1.35525	1.40086	1.40005	1.41754	1.37655	1.37279	1.36978	1.60352	1.60141	1.48366	1.81896	1.81848	1.74966
90.0994	1.36484	1.41068	1.34616	1.43705	1.40755	1.38261	1.41122	1.40393	1.36044	1.46226	1.40392	1.39871	1.44631	1.39632	1.42476	1.37627	1.34514	1.38406	1.55758	1.58973	1.50758	1.87474	1.80455	1.78021
95.0914	1.4042	1.40883	1.37562	1.44037	1.39977	1.39257	1.42996	1.35966	1.38095	1.42144	1.37215	1.34529	1.42667	1.3385	1.39485	1.41551	1.40839	1.32338	1.65398	1.56356	1.491	1.8276	1.81267	1.76359
100.109	1.37414	1.39036	1.40324	1.46154	1.39972	1.38277	1.49244	1.37032	1.37504	1.45127	1.36491	1.38546	1.4083	1.38924	1.41291	1.39308	1.38206	1.38713	1.57021	1.57475	1.54219	1.85058	1.7883	1.77944
105.101	1.36786	1.38241	1.38178	1.463	1.41888	1.38597	1.43064	1.38946	1.34651	1.41956	1.37501	1.39289	1.42113	1.36472	1.37927	1.39721	1.35459	1.38803	1.5977	1.54912	1.54205	1.80997	1.83314	1.76645
110.119	1.36622	1.37541	1.38108	1.45238	1.39984	1.38381	1.42539	1.3719	1.37366	1.45156	1.39592	1.38892	1.45081	1.36963	1.37644	1.41501	1.37754	1.42666	1.55634	1.58934	1.48859	1.90243	1.85514	1.81525
115.111	1.39965	1.38584	1.39157	1.42002	1.37093	1.39012	1.42887	1.38655	1.37983	1.44359	1.41204	1.35612	1.43021	1.3841	1.40218	1.43434	1.40443	1.35197	1.54371	1.594	1.47488	1.88271	1.81391	1.77416
120.103	1.36017	1.37891	1.36873	1.46397	1.40996	1.37417	1.40498	1.37475	1.35371	1.43185	1.38683	1.38129	1.38727	1.36015	1.3995	1.43299	1.38517	1.38317	1.58311	1.54144	1.51446	1.84522	1.84066	1.78654
125.095	1.39835	1.39912	1.36832	1.43042	1.39298	1.32691	1.4018	1.38003	1.34105	1.40946	1.35806	1.36595	1.42811	1.34146	1.38777	1.41946	1.37648	1.38072	1.55189	1.61488	1.52332	1.85984	1.7964	1.78261
130.087	1.36955	1.41952	1.35873	1.46653	1.36838	1.34487	1.43266	1.36164	1.32964	1.41469	1.39104	1.39162	1.43067	1.37238	1.36369	1.41331	1.36662	1.39017	1.58938	1.58762	1.49346	1.87142	1.84889	1.83328
135.104	1.35792	1.40635	1.36269	1.4439	1.45152	1.3511	1.42573	1.36692	1.36476	1.47057	1.39463	1.38766	1.4426	1.36947	1.39797	1.39447	1.3511	1.3788	1.61315	1.55661	1.48281	1.87549	1.88198	1.787
140.096	1.3667	1.38732	1.34572	1.44611	1.42385	1.37794	1.43297	1.36374	1.35289	1.42245	1.38696	1.38584	1.39829	1.40046	1.39733	1.38985	1.38732	1.36123	1.61838	1.56444	1.48846	1.90227	1.83449	1.81486
145.114	1.36502	1.37754	1.35075	1.42093	1.41901	1.41434	1.43035	1.36982	1.37657	1.41241	1.36852	1.39145	1.41444	1.37049	1.38913	1.41	1.37012	1.37266	1.56909	1.54433	1.47551	1.83061	1.92558	1.82446
150.106	1.384	1.44353	1.36684	1.4806	1.43528	1.34454	1.41383	1.36383	1.36815	1.39305	1.37325	1.34587	1.4012	1.35648	1.41269	1.3886	1.37875	1.36806	1.58568	1.59963	1.49025	1.90602	1.8667	1.75606
155.098	1.41501	1.43581	1.37362	1.44652	1.41601	1.37926	1.44151	1.40991	1.38085	1.44396	1.38675	1.39501	1.43693	1.38306	1.35875	1.36343	1.34088	1.37892	1.59172	1.54347	1.49577	1.93504	1.84918	1.77313
160.115	1.38031	1.43546	1.35491	1.40625	1.41543	1.37331	1.43869	1.3955	1.33421	1.42783	1.37726	1.38899	1.43573	1.37272	1.418	1.41542	1.36873	1.38832	1.58134	1.58098	1.50811	1.91007	1.8769	1.79763
165.107	1.34551	1.38831	1.33915	1.43542	1.41618	1.3836	1.42281	1.37928	1.38896	1.42767	1.35096	1.36095	1.40016	1.38777	1.37424	1.44497	1.39495	1.37747	1.58349	1.54994	1.5044	1.83395	1.85148	1.82437
170.099	1.38618	1.37915	1.38987	1.43128	1.38376	1.34638	1.45469	1.40686	1.40332	1.39756	1.36327	1.37078	1.44708	1.36142	1.38698	1.37978	1.34766	1.39849	1.6141	1.57816	1.5099	1.85694	1.79662	1.79379
175.091	1.34008	1.37583	1.39267	1.44579	1.39516	1.37734	1.44735	1.39532	1.3351	1.40859	1.40156	1.37655	1.4303	1.37882	1.37512	1.42181	1.37207	1.3805	1.58638	1.5832	1.5071	1.85747	1.86006	1.78812
180.083	1.39881	1.39462	1.36326	1.43788	1.40963	1.38642	1.43081	1.372	1.35143	1.41209	1.36705	1.36864	1.4027	1.3568	1.40565	1.39602	1.34493	1.38466	1.57194	1.59865	1.49942	1.94954	1.87414	1.83519
185.101	1.35589	1.36039	1.37486	1.46478	1.42536	1.33838	1.43244	1.41122	1.36816	1.4166	1.37113	1.35777	1.38454	1.39549	1.37415	1.43619	1.36438	1.40628	1.64102	1.57989	1.51947	1.87879	1.8391	1.79453
190.093	1.39256	1.3974	1.358	1.43151	1.38843	1.35208	1.40701	1.39312	1.34885	1.39331	1.36834	1.39592	1.45858	1.35538	1.41114	1.40423	1.37161	1.37019	1.58007	1.56516	1.49659	1.9259	1.84836	1.78049
195.085	1.39748	1.39451	1.37263	1.42633	1.42336	1.35217	1.43275	1.35524	1.37373	1.4117	1.38068	1.38565	1.4032	1.37999	1.40228	1.37338	1.39713	1.36995	1.58253	1.55966	1.53332	1.90296	1.88664	1.80526
200.103	1.34865	1.40556	1.3766	1.45741	1.44292	1.35338	1.395	1.3991	1.37017	1.45554	1.34615	1.38782	1.43266	1.39907	1.39187	1.40176	1.40518	1.40366	1.61178	1.55095	1.48048	1.91323	1.8507	1.79516
205.095	1.36295	1.37073	1.37108	1.48166	1.3865	1.36581	1.41525	1.42945	1.36976	1.38865	1.37576	1.3789	1.4102	1.37674	1.34667	1.39684	1.37183	1.36767	1.57163	1.55191	1.51575	1.89146	1.81954	1.76634
210.087	1.37946	1.38084	1.35545	1.44615	1.39142	1.37424	1.44813	1.40114	1.33056	1.43116	1.37111	1.36892	1.39471	1.40168	1.38246	1.42797	1.3853	1.38422	1.57559	1.55073	1.48475	1.89259	1.87432	1.77617
215.104	1.37766	1.39075	1.36129	1.42688	1.43114	1.37267	1.43013	1.39128	1.3324	1.4274	1.40112	1.382	1.40528	1.37704	1.40073	1.3928	1.33909	1.36578	1.56092	1.56616	1.475	1.86441	1.87132	1.83111
220.096	1.35117	1.39696	1.37918	1.4527	1.39119	1.36635	1.43163	1.38281	1.35268	1.45006	1.37585	1.3814	1.42089	1.39178	1.39583	1.41242	1.36942	1.38155	1.5689	1.61406	1.51092	1.92108	1.87852	1.79857
225.088	1.37804	1.36584	1.34818	1.46287	1.40206	1.34653	1.4313	1.42227	1.36598	1.4053	1.38737	1.37884	1.39261	1.36007	1.37005	1.36296	1.37448	1.33546	1.59361	1.6095	1.48694	1.85977	1.83462	1.77505
230.106	1.34685	1.42472	1.38908	1.44441	1.39263	1.36802	1.44084	1.40795	1.3949	1.39249	1.39239	1.38002	1.41459	1.36401	1.41209	1.36307	1.36258	1.36025	1.57483	1.53045	1.48553	1.8945	1.86925	1.74029
235.098	1.34114	1.38604	1.38218	1.4546	1.40795	1.378	1.40613	1.40928	1.34319	1.42124	1.35651	1.4038	1.42125	1.36711	1.38187	1.41381	1.38847	1.37673	1.56425	1.55874	1.48055	1.92565	1.8769	1.75981
240.09	1.37793	1.37603	1.38274	1.46162	1.40239	1.37681	1.43081	1.40746	1.37238	1.41316	1.38453	1.40232	1.40836	1.40232	1.40982	1.39983	1.38278	1.38989	1.60589	1.54552	1.4749	1.84639	1.8552	1.7822
245.082	1.38977	1.39294	1.35346	1.44958	1.41432	1.38439	1.46356	1.37775	1.39496	1.45322	1.39446	1.39657	1.42702	1.36001	1.40938	1.39941	1.383	1.35274	1.57644	1.59257	1.48123	1.90309	1.90954	1.79919
250.099	1.3766	1.40681	1.38973	1.45739	1.41417	1.3962	1.43216	1.40261	1.34441	1.43173	1.4026	1.40925	1.38419	1.35725	1.40459	1.37006	1.40593	1.38243	1.58005	1.56871	1.44301	1.88993	1.84308	1.78777
255.117	1.36461	1.39606	1.34117	1.48954	1.34516	1.3476	1.39007	1.37901	1.36826	1.43664	1.37741	1.36398	1.41122	1.38366	1.38808	1.39094	1.36621	1.37885	1.61281	1.53688	1.47955	1.96874	1.86937	1.80585
260.109	1.42542	1.37821	1.35995	1.49102	1.40938	1.39768	1.43956	1.41715	1.31796	1.44265	1.37349	1.36848	1.40346	1.38216	1.37635	1.42084	1.39897	1.42253	1.54631	1.55418	1.47725	1.87333	1.84625	1.79776
265.101	1.37822	1.38811	1.37746	1.44087	1.35232	1.37746	1.39943	1.4033	1.36539	1.43727	1.39248	1.37945	1.43922	1.38027	1.389	1.40892	1.36067	1.35436	1.5535	1.54754	1.47083	1.84156	1.83877	1.8043
270.093	1.3626	1.37687	1.34844	1.41392	1.42848	1.39376	1.41097	1.40912	1.36133	1.44349	1.39573	1.40413	1.38418	1.37525	1.41794	1.43366	1.37951	1.38441	1.55177	1.54788	1.4537	1.88872	1.85161	1.74468
275.085	1.36957	1.42154	1.36733	1.43607	1.42771	1.41662	1.47571	1.38798	1.38194	1.46165	1.36167	1.40223	1.42827	1.36828	1.38866	1.43504	1.33697	1.3774	1.5332	1.54197	1.4993	1.86376	1.86269	1.7993
280.103	1.38336	1.42547	1.35834	1.44585	1.36243	1.34547	1.46336	1.42199	1.36306	1.42903	1.38126	1.37414	1.42902	1.32955	1.39083	1.4301	1.37191	1.37285	1.55187	1.52701	1.46964	1.91995	1.84108	1.74823
285.095	1.34173	1.4432	1.39843	1.45011	1.43196	1.37879	1.42634	1.43619	1.32868	1.45813	1.41785	1.35104	1.40005	1.36431	1.3927	1.39035	1.41596	1.36435	1.60155	1.54979	1.49601	1.892	1.78746	1.78253
290.087	1.34457	1.41396	1.38117	1.42317	1.40077	1.34997	1.45611	1.37043	1.37619	1.41675	1.39804	1.37886	1.42503	1.37222	1.33333	1.38419	1.39358	1.3651	1.59703	1.52068	1.50021	1.90658	1.85992	1.76645
295.079	1.39626	1.40054	1.39735	1.46675	1.43026	1.39119	1.43093	1.38611	1.34373	1.43164	1.36856	1.36803	1.45052	1.35937	1.42163	1.40294	1.3605	1.36743	1.54512	1.56336	1.47406	1.87877	1.78676	1.74762
300.096	1.38817	1.3762	1.37249	1.41437	1.38254	1.38431	1.43756	1.37848	1.35133	1.41264	1.37609	1.40392	1.43455	1.34988	1.3992	1.38003	1.41943	1.35043	1.57908	1.52345	1.49046	1.92757	1.84306	1.78187

## Sheet: Figure 4h
F576A N = 3
Time (s)	0 nM			0.32 nM			1.6 nM			8 nM			40 nM			200 nM			1 uM			5 uM
0.7644	1.40082	1.40817	1.39383	1.42226	1.41812	1.33105	1.40296	1.4079	1.3824	1.47188	1.44737	1.35321	1.44228	1.41138	1.38676	1.31595	1.44851	1.43144	1.41316	1.40033	1.3988	1.2681	1.39283	1.35605
5.0908	1.36886	1.39562	1.39925	1.44555	1.42157	1.31252	1.3871	1.43379	1.4054	1.45704	1.43859	1.39719	1.47269	1.38568	1.39455	1.33232	1.4317	1.42687	1.43731	1.41016	1.42111	1.2918	1.38739	1.37979
10.0828	1.35613	1.39785	1.38805	1.46116	1.44179	1.33245	1.4028	1.45932	1.41648	1.48744	1.43106	1.37477	1.4774	1.40517	1.39599	1.32225	1.43339	1.39501	1.43788	1.41125	1.40231	1.2798	1.42507	1.40853
15.0748	1.37662	1.36503	1.40762	1.4682	1.45299	1.31069	1.43869	1.44725	1.39934	1.44861	1.40682	1.40209	1.46497	1.42484	1.40131	1.35587	1.44625	1.43906	1.45278	1.38807	1.39351	1.28384	1.3969	1.3788
20.0924	1.38272	1.41356	1.3953	1.41757	1.38579	1.30888	1.43618	1.40187	1.41185	1.41924	1.41305	1.405	1.45576	1.37166	1.40624	1.33894	1.42716	1.42369	1.43584	1.41707	1.42911	1.26998	1.42731	1.38982
25.0844	1.39123	1.39493	1.34053	1.45278	1.39534	1.29404	1.42865	1.40469	1.39806	1.41751	1.45614	1.4002	1.47681	1.43048	1.40526	1.33534	1.44593	1.42051	1.4783	1.42395	1.42333	1.27729	1.38186	1.40024
30.102	1.40412	1.40821	1.39889	1.40226	1.4021	1.31206	1.41739	1.42929	1.38629	1.41819	1.44712	1.38693	1.44842	1.45788	1.38915	1.33438	1.47246	1.41388	1.43543	1.43936	1.37277	1.27036	1.43933	1.37956
35.094	1.37661	1.38539	1.40676	1.45775	1.42957	1.32031	1.41416	1.43509	1.43874	1.45997	1.45478	1.42649	1.45449	1.41682	1.39721	1.32709	1.46475	1.40603	1.43877	1.41	1.42992	1.27006	1.39039	1.38438
40.086	1.37892	1.41758	1.37792	1.48865	1.42016	1.34391	1.41588	1.42934	1.4049	1.44657	1.41569	1.38324	1.43541	1.3938	1.39867	1.36173	1.44558	1.43346	1.47303	1.41618	1.39322	1.27082	1.41031	1.4072
45.078	1.38756	1.37667	1.41172	1.4467	1.4259	1.31138	1.36633	1.48029	1.3866	1.43679	1.43633	1.4022	1.50948	1.41988	1.39663	1.31766	1.42253	1.42843	1.45932	1.40603	1.38899	1.30532	1.41168	1.38678
50.0956	1.3747	1.40502	1.40418	1.43696	1.39498	1.31598	1.4266	1.39698	1.38099	1.45296	1.42475	1.41657	1.44239	1.42082	1.39558	1.36726	1.46585	1.40402	1.43512	1.42301	1.40238	1.30896	1.39116	1.41719
55.0876	1.39392	1.41782	1.39147	1.46722	1.42527	1.32329	1.38115	1.43933	1.4072	1.47128	1.4005	1.39284	1.468	1.41559	1.4047	1.32831	1.44894	1.43413	1.45241	1.40047	1.40623	1.29237	1.42001	1.38724
60.0796	1.31758	1.27161	1.21103	1.28454	1.20567	1.12448	1.2642	1.21656	1.20602	1.27474	1.23	1.22667	1.27274	1.22877	1.24202	1.13324	1.32153	1.22334	1.19004	1.19193	1.28684	1.16823	1.11244	1.40217
65.0972	1.44461	1.47039	1.49106	1.57258	1.5648	1.37525	1.55271	1.52185	1.48852	1.51235	1.50524	1.29581	1.36746	1.31237	1.31984	1.20177	1.41144	1.30143	1.26266	1.23362	1.2631	1.18343	1.24707	1.28579
70.0892	1.39616	1.41237	1.38948	1.46144	1.43534	1.29303	1.46123	1.40247	1.40048	1.46999	1.42962	1.40415	1.45105	1.41869	1.41663	1.34949	1.44681	1.36476	1.44171	1.40084	1.38829	1.25495	1.37652	1.34719
75.0812	1.42	1.42295	1.42753	1.48236	1.40918	1.31634	1.44257	1.43444	1.41471	1.47236	1.42995	1.40275	1.4474	1.48675	1.41867	1.36654	1.48645	1.40572	1.42333	1.41228	1.41969	1.24033	1.36052	1.40768
80.0988	1.3942	1.41498	1.42537	1.46657	1.41032	1.31632	1.46405	1.43117	1.40535	1.48931	1.44584	1.39955	1.49123	1.42166	1.45391	1.37396	1.5163	1.41723	1.44723	1.41252	1.38965	1.2259	1.40935	1.36261
85.0908	1.39408	1.38958	1.41987	1.4938	1.44434	1.32396	1.48483	1.45273	1.37823	1.48824	1.46045	1.43534	1.46833	1.39691	1.42511	1.34983	1.4532	1.42374	1.40162	1.40823	1.44334	1.25259	1.39658	1.38873
90.0828	1.39766	1.42858	1.40958	1.43754	1.4442	1.30945	1.45179	1.47348	1.39982	1.46111	1.47744	1.42281	1.46986	1.46118	1.41534	1.34632	1.52	1.44618	1.42287	1.43784	1.3943	1.23565	1.3984	1.36098
95.0748	1.39785	1.41184	1.38793	1.44102	1.40768	1.31664	1.42844	1.42903	1.43186	1.44352	1.43741	1.44087	1.51823	1.41436	1.41206	1.34924	1.46488	1.42183	1.4782	1.42339	1.42106	1.21659	1.36902	1.38471
100.092	1.38966	1.40287	1.38406	1.45094	1.40779	1.3396	1.41617	1.41796	1.39656	1.49049	1.42614	1.4181	1.43705	1.41033	1.40941	1.35913	1.49231	1.42188	1.43471	1.46554	1.40967	1.21859	1.38455	1.33478
105.084	1.35636	1.3986	1.40654	1.43724	1.39743	1.29343	1.4509	1.41372	1.42966	1.44996	1.47364	1.41856	1.4803	1.43148	1.42246	1.34763	1.47315	1.41208	1.42494	1.42788	1.39393	1.22669	1.35146	1.36087
110.102	1.37745	1.39217	1.42756	1.45643	1.41947	1.30853	1.46008	1.39922	1.40008	1.46105	1.42617	1.43022	1.48637	1.41781	1.4282	1.31619	1.4944	1.42484	1.43347	1.44072	1.3885	1.18989	1.35834	1.36366
115.094	1.38677	1.38385	1.41423	1.44642	1.4324	1.34041	1.46403	1.41788	1.43253	1.45718	1.44597	1.40418	1.46941	1.43922	1.40836	1.35702	1.44944	1.42034	1.45232	1.41096	1.40502	1.22843	1.3876	1.36645
120.086	1.3919	1.3935	1.39435	1.46871	1.44606	1.3305	1.40176	1.40775	1.38577	1.48763	1.46416	1.39316	1.5008	1.4421	1.39623	1.33147	1.48421	1.42594	1.43509	1.40462	1.40692	1.19399	1.37161	1.36249
125.078	1.37697	1.38682	1.43081	1.46117	1.42463	1.30712	1.43895	1.43999	1.42165	1.47248	1.45934	1.38587	1.45236	1.40429	1.3823	1.33558	1.48503	1.43016	1.43954	1.40111	1.40802	1.19943	1.37633	1.35743
130.096	1.35197	1.41971	1.37294	1.46947	1.41058	1.31046	1.47049	1.3993	1.45092	1.46362	1.43891	1.43892	1.45456	1.4417	1.44205	1.35117	1.45743	1.43422	1.47198	1.42263	1.39291	1.19674	1.38489	1.34851
135.088	1.42314	1.40967	1.40844	1.42859	1.41005	1.31568	1.44169	1.39273	1.41952	1.49495	1.42832	1.40236	1.48775	1.40772	1.40805	1.37626	1.4693	1.42121	1.41487	1.42795	1.41949	1.19736	1.3654	1.37753
140.08	1.37611	1.38999	1.39132	1.46013	1.39472	1.30993	1.42042	1.38155	1.4397	1.45414	1.45953	1.40317	1.46659	1.43016	1.43334	1.33222	1.48176	1.42063	1.47836	1.43833	1.41811	1.2179	1.40338	1.39665
145.072	1.40174	1.37314	1.3755	1.47165	1.43389	1.29898	1.42927	1.43533	1.40129	1.43102	1.45904	1.42629	1.47228	1.42671	1.45177	1.33922	1.48368	1.39515	1.48264	1.40046	1.39075	1.19209	1.36061	1.37727
150.064	1.36135	1.40364	1.41707	1.45288	1.47898	1.29512	1.40089	1.3847	1.41841	1.41676	1.48591	1.39491	1.45511	1.44828	1.39975	1.33655	1.50251	1.42213	1.45104	1.40105	1.4289	1.19348	1.37466	1.36821
155.081	1.34353	1.43297	1.40554	1.44583	1.42791	1.33263	1.40598	1.37845	1.38414	1.45029	1.4507	1.37075	1.45985	1.39437	1.43015	1.32181	1.4685	1.44286	1.44124	1.408	1.40808	1.2096	1.33096	1.38093
160.099	1.38394	1.3824	1.40154	1.43719	1.38204	1.34178	1.45679	1.40554	1.40333	1.48948	1.46175	1.39803	1.47117	1.40146	1.42931	1.36944	1.46189	1.41392	1.40938	1.4357	1.42833	1.21362	1.37322	1.35831
165.091	1.36149	1.3801	1.39769	1.47301	1.44472	1.32844	1.47595	1.42655	1.43193	1.47466	1.449	1.39487	1.45246	1.45247	1.42884	1.33393	1.42709	1.38079	1.44354	1.42408	1.4356	1.18521	1.37304	1.34871
170.083	1.37874	1.39617	1.3959	1.4787	1.40148	1.30414	1.42841	1.4535	1.44939	1.47951	1.44437	1.43011	1.48797	1.44984	1.41563	1.36689	1.46877	1.42368	1.46294	1.39717	1.40668	1.19802	1.35307	1.36412
175.075	1.39494	1.40221	1.41329	1.43659	1.46798	1.34698	1.42729	1.44027	1.42244	1.48414	1.40866	1.42365	1.46752	1.41654	1.42085	1.34905	1.43841	1.44928	1.43454	1.4095	1.40575	1.19595	1.33951	1.38185
180.092	1.37101	1.399	1.37708	1.43068	1.41843	1.30352	1.44515	1.39613	1.45073	1.44523	1.46023	1.41649	1.45129	1.44972	1.39505	1.34915	1.41897	1.39747	1.46317	1.43377	1.42586	1.20486	1.34372	1.34487
185.084	1.35504	1.41365	1.42623	1.4447	1.44813	1.32069	1.43293	1.41675	1.4484	1.47562	1.4485	1.41221	1.44603	1.44863	1.43739	1.33572	1.46117	1.41519	1.45998	1.39552	1.42301	1.19112	1.37109	1.38937
190.076	1.36562	1.39812	1.4022	1.46735	1.41477	1.30961	1.45108	1.41244	1.43987	1.44516	1.46684	1.40593	1.48746	1.43058	1.41617	1.37539	1.41421	1.46659	1.4412	1.417	1.41759	1.19388	1.32594	1.38251
195.068	1.42055	1.41586	1.37122	1.48793	1.41682	1.31902	1.46097	1.42051	1.4532	1.44494	1.45199	1.42236	1.47357	1.41515	1.41547	1.33438	1.44407	1.43159	1.45715	1.42392	1.41704	1.18746	1.35491	1.3454
200.06	1.39825	1.39867	1.37905	1.45938	1.43728	1.30641	1.41651	1.39992	1.42633	1.49257	1.42789	1.39973	1.45109	1.45332	1.42618	1.3448	1.47154	1.4181	1.44408	1.42654	1.42498	1.1948	1.35377	1.37534
205.078	1.39109	1.3856	1.41331	1.45239	1.39639	1.31514	1.43254	1.42588	1.47851	1.44542	1.44464	1.39825	1.49106	1.42064	1.40773	1.34673	1.45047	1.41885	1.46023	1.39578	1.41621	1.19961	1.34657	1.40344
210.07	1.38128	1.4358	1.36343	1.45955	1.43957	1.30646	1.44236	1.40385	1.42675	1.48639	1.45364	1.41817	1.50919	1.39871	1.43438	1.33848	1.42721	1.41758	1.44783	1.43311	1.4329	1.19607	1.34344	1.40025
215.062	1.39624	1.43885	1.43053	1.43203	1.40607	1.36647	1.46217	1.4217	1.40454	1.46426	1.456	1.40698	1.48115	1.47576	1.37623	1.30646	1.48905	1.39839	1.46695	1.40652	1.39858	1.19192	1.3897	1.37746
220.08	1.38768	1.40657	1.40544	1.45123	1.43774	1.32163	1.414	1.41988	1.40976	1.45909	1.4753	1.3746	1.46748	1.45256	1.44665	1.3636	1.50601	1.41153	1.45768	1.41229	1.40393	1.16873	1.34631	1.35419
225.097	1.39768	1.41433	1.40129	1.48005	1.4248	1.30533	1.49773	1.42549	1.41568	1.46059	1.45521	1.41817	1.47569	1.45295	1.41031	1.34182	1.44893	1.43674	1.40492	1.41566	1.42808	1.1773	1.36226	1.39383
230.089	1.40756	1.40158	1.40795	1.44492	1.40921	1.32342	1.46632	1.41257	1.44923	1.45552	1.4416	1.4164	1.47891	1.42422	1.39654	1.3492	1.48829	1.42527	1.43803	1.39877	1.40884	1.18433	1.37605	1.39465
235.081	1.38073	1.38363	1.37068	1.45955	1.46139	1.33932	1.45595	1.40291	1.3972	1.4548	1.46558	1.39834	1.43593	1.4414	1.43553	1.30733	1.43503	1.39861	1.46781	1.40142	1.43548	1.18566	1.36965	1.38334
240.073	1.39492	1.38462	1.40192	1.46626	1.41058	1.33944	1.45274	1.43404	1.44178	1.5038	1.47937	1.41336	1.45042	1.42451	1.4025	1.37678	1.46719	1.43351	1.46334	1.42635	1.36506	1.13861	1.35607	1.34641
245.091	1.41325	1.40962	1.41965	1.45284	1.44109	1.32712	1.43405	1.42545	1.43944	1.52233	1.43288	1.40366	1.46441	1.45621	1.42367	1.36707	1.48428	1.44861	1.449	1.44192	1.41333	1.19253	1.37925	1.36468
250.083	1.36855	1.39739	1.39849	1.47239	1.4145	1.32095	1.47785	1.41795	1.4053	1.47908	1.43583	1.42153	1.44873	1.43368	1.40608	1.35486	1.47035	1.41369	1.43868	1.38585	1.41894	1.17533	1.36972	1.39337
255.075	1.38997	1.39708	1.42428	1.48371	1.41082	1.33	1.46219	1.42149	1.42505	1.43657	1.47608	1.3964	1.46165	1.42563	1.43391	1.37024	1.48689	1.43369	1.43628	1.39658	1.40844	1.17076	1.3815	1.40429
260.067	1.37433	1.41645	1.40556	1.44122	1.39617	1.3356	1.44955	1.42305	1.41258	1.44489	1.4548	1.39396	1.46755	1.42632	1.42344	1.37694	1.44591	1.43188	1.43789	1.4144	1.422	1.17279	1.31735	1.37931
265.084	1.37716	1.39731	1.37314	1.4594	1.41218	1.33236	1.45709	1.44348	1.43716	1.42757	1.42329	1.43101	1.46442	1.45116	1.37393	1.34677	1.45105	1.40834	1.44578	1.42366	1.40772	1.17284	1.36462	1.3757
270.102	1.40999	1.40759	1.42763	1.50371	1.44048	1.31049	1.4184	1.45805	1.42398	1.43195	1.47166	1.41551	1.50458	1.44157	1.42331	1.36393	1.45189	1.40245	1.47309	1.37226	1.43158	1.19071	1.37978	1.38529
275.094	1.4061	1.43279	1.396	1.43636	1.42203	1.37437	1.44229	1.41663	1.4097	1.46489	1.45072	1.41046	1.42668	1.43544	1.41528	1.35638	1.45857	1.43961	1.45165	1.41088	1.40886	1.2157	1.36211	1.37149
280.086	1.37256	1.4392	1.41088	1.45043	1.39425	1.35571	1.48313	1.39811	1.41192	1.46916	1.43616	1.4021	1.46066	1.42337	1.43552	1.32589	1.47192	1.44683	1.45843	1.43168	1.4059	1.1977	1.34429	1.36946
285.078	1.38442	1.42537	1.378	1.44614	1.42177	1.33105	1.42908	1.40373	1.43606	1.47626	1.45976	1.40304	1.44721	1.44969	1.42697	1.33345	1.44604	1.41946	1.43775	1.4701	1.40717	1.18144	1.3298	1.37667
290.096	1.38343	1.39029	1.39291	1.48088	1.44132	1.3014	1.47546	1.44389	1.39078	1.46992	1.42764	1.41991	1.45967	1.42165	1.40612	1.32561	1.4067	1.45506	1.4457	1.38934	1.4009	1.15354	1.36763	1.38608
295.088	1.38838	1.45851	1.37623	1.44503	1.43777	1.33796	1.46242	1.42766	1.41158	1.46694	1.44988	1.39756	1.45188	1.42007	1.41711	1.33327	1.45356	1.41392	1.42993	1.43941	1.41478	1.16509	1.3657	1.37472
300.08	1.37224	1.38931	1.36795	1.4392	1.41652	1.33132	1.47098	1.40772	1.42866	1.41494	1.48377	1.40432	1.45835	1.44684	1.44248	1.33981	1.47877	1.46229	1.40434	1.40441	1.45683	1.19567	1.40132	1.37194

[truncated: 6 more sheets: Figure 4i, Figure 4i raw data, Figure 4j, Figure 4k, Figure 4l, Figure 4l raw data]
